# Supplementary material for: 7-(4-Methyl­phen­yl)cyclo­penta­[a]quinolizine-10-carbaldehyde
Source: Acta Crystallogr Sect E Struct Rep Online. 2010 Oct 30;66(Pt 11):o2958. doi: 10.1107/S1600536810042467 (PMC3009161; doi:10.1107/S1600536810042467)
Supplement: Supplementary file 1 [file e-66-o2958-sup1.cif]

##############################################################################
###                                                                        ###
###        Electronic paper (Acta Crystallographica Section E)             ###
###                                                                        ###
##############################################################################
#                                                                            #
# This CIF contains the data in a paper accepted for publication in Acta     #
# Crystallographica Section E. It conforms to the requirements of Notes      #
# for Authors for Section E, and has been peer reviewed under the auspices   #
# of the IUCr Commission on Journals.                                        #
#                                                                            #
# Full details of the Crystallographic Information File format               #
# are given in the paper "The Crystallographic Information File (CIF):       #
# a New Standard Archive File for Crystallography" by S. R. Hall, F. H.      #
# Allen and I. D. Brown [Acta Cryst. (1991), A47, 655-685].                  #
#                                                                            #
# The current version of the core CIF dictionary is obtainable from          #
# ftp://ftp.iucr.org/pub/cif_core.dic. The current version number is 2.4.    #
#                                                                            #
# Software is freely available for graphical display of the structure(s) in  #
# this CIF.  For information consult the CIF home page http://www.iucr.org/  #
# cif/home.html                                                              #
#                                                                            #
# This file may be used for bona fide research purposes within the           #
# scientific community so long as proper attribution is given to the journal # 
# article from which it was obtained.                                        #
#                                                                            #
##############################################################################
                                             
data_global
_audit_creation_method     'SHELXL97 and manual editing of PG67.cif'
_journal_date_recd_electronic     2010-10-01
_journal_date_accepted     2010-10-19
_journal_name_full     'Acta Crystallographica, Section E'
_journal_year     2010
_journal_volume     66
_journal_issue     11
_journal_page_first     o2958
_journal_page_last     o2958
_journal_paper_category     QO
_journal_coeditor_code     WM2411
_publ_contact_author_name     'Dr. Victor B. Rybakov'
_publ_contact_author_address
;
  Department of Chemistry, Moscow State University,
  119992 Moscow, Russian Federation
;
_publ_contact_author_email     rybakov20021@yandex.ru
_publ_contact_author_fax     '7-495-9390898'
_publ_contact_author_phone     '7-495-9393654'
_publ_section_title
;
7-(4-Methylphenyl)cyclopenta[<i>a</i>]quinolizine-10-carbaldehyde
;
loop_
    _publ_author_name
    _publ_author_address
    'Victor B. Rybakov'
;
 Department of Chemistry, Moscow State University,
 119992 Moscow, Russian Federation
;
    'Pavel V. Gormay'
;
 Department of Chemistry, Moscow State University,
 119992 Moscow, Russian Federation
;
    'Eugene V. Babaev'
;
 Department of Chemistry, Moscow State University,
 119992 Moscow, Russian Federation
;
data_I
_audit_creation_method     SHELXL97
_chemical_name_systematic
;
7-(4-Methylphenyl)cyclopenta[<i>a</i>]quinolizine-10-carbaldehyde
;
_chemical_name_common     ?
_chemical_formula_moiety     'C20 H15 N O'
_chemical_formula_sum     'C20 H15 N O'
_chemical_formula_iupac     'C20 H15 N O'
_chemical_formula_weight     285.33
_chemical_melting_point_gt     527
_chemical_melting_point_lt     528
_symmetry_cell_setting     triclinic
_symmetry_space_group_name_H-M     'P -1'
_symmetry_space_group_name_Hall     '-P 1'
loop_
    _symmetry_equiv_pos_as_xyz
    'x, y, z'
    '-x, -y, -z'
_cell_length_a     7.2907(13)
_cell_length_b     8.9627(14)
_cell_length_c     12.0162(19)
_cell_angle_alpha     88.48(2)
_cell_angle_beta     81.400(19)
_cell_angle_gamma     67.821(18)
_cell_volume     718.5(2)
_cell_formula_units_Z     2
_cell_measurement_reflns_used     25
_cell_measurement_theta_min     32.04
_cell_measurement_theta_max     34.85
_cell_measurement_temperature     295(2)
_exptl_crystal_description     'Prism'
_exptl_crystal_colour     'Pale yellow'
_exptl_crystal_size_max     0.15
_exptl_crystal_size_mid     0.13
_exptl_crystal_size_min     0.11
_exptl_crystal_density_diffrn     1.319
_exptl_crystal_density_meas     ?
_exptl_crystal_density_method     'not measured'
_exptl_crystal_F_000     300
_exptl_absorpt_coefficient_mu     0.636
_exptl_absorpt_correction_type     refdelf
_exptl_absorpt_process_details     '(Walker & Stuart, 1983)'
_exptl_absorpt_correction_T_min     0.6486
_exptl_absorpt_correction_T_max     1.0000
_diffrn_ambient_temperature     295(2)
_diffrn_radiation_type     'CuK\a'
_diffrn_radiation_wavelength     1.54184
_diffrn_radiation_source     'fine-focus sealed tube'
_diffrn_radiation_monochromator     'graphite'
_diffrn_measurement_device_type     'Enraf--Nonius CAD-4'
_diffrn_measurement_device     '\k-geometry diffractometer'
_diffrn_measurement_method     'non-profiled \w'
_diffrn_reflns_number     3186
_diffrn_reflns_av_R_equivalents     0.0000
_diffrn_reflns_av_sigmaI/netI     0.0245
_diffrn_reflns_theta_min     3.72
_diffrn_reflns_theta_max     75.16
_diffrn_reflns_theta_full     75.16
_diffrn_measured_fraction_theta_max     0.979
_diffrn_measured_fraction_theta_full     0.979
_diffrn_reflns_limit_h_min     -8
_diffrn_reflns_limit_h_max     9
_diffrn_reflns_limit_k_min     -10
_diffrn_reflns_limit_k_max     11
_diffrn_reflns_limit_l_min     -11
_diffrn_reflns_limit_l_max     15
_diffrn_standards_number     1
_diffrn_standards_interval_time     60
_diffrn_standards_decay_%     5
loop_
    _diffrn_standard_refln_index_h
    _diffrn_standard_refln_index_k
    _diffrn_standard_refln_index_l
    2 -2 4
_refine_special_details
;
Refinement of <i>F</i>^2^ against ALL reflections. The weighted <i>R</i>-factor
<i>wR</i> and goodness of fit <i>S</i> are based on <i>F</i>^2^, conventional
<i>R</i>-factors <i>R</i> are based on <i>F</i>, with <i>F</i> set to zero
for negative <i>F</i>^2^. The threshold expression of <i>F</i>^2^ >
2\s(<i>F</i>^2^) is used only for calculating <i>R</i>-factors(gt)
<i>etc</i>. and is not relevant to the choice of reflections for refinement.
<i>R</i>-factors based on <i>F</i>^2^ are statistically about twice as large
as those based on <i>F</i>, and <i>R</i>-factors based on ALL data will be
even larger.
;
_reflns_number_total     2909
_reflns_number_gt     2394
_reflns_threshold_expression     I>2\s(I)
_refine_ls_structure_factor_coef     Fsqd
_refine_ls_matrix_type     full
_refine_ls_R_factor_all     0.0279
_refine_ls_R_factor_gt     0.0235
_refine_ls_wR_factor_gt     0.0555
_refine_ls_wR_factor_ref     0.0563
_refine_ls_goodness_of_fit_ref     0.956
_refine_ls_restrained_S_all     0.980
_refine_ls_number_reflns     2909
_refine_ls_number_parameters     200
_refine_ls_number_restraints     61
_refine_ls_hydrogen_treatment     constr
_refine_ls_weighting_scheme     calc
_refine_ls_weighting_details
                 'calc w=1/[\s^2^(Fo^2^)+(0.0398P)^2^] where P=(Fo^2^+2Fc^2^)/3'
_atom_sites_solution_hydrogens     geom
_atom_sites_solution_primary     direct
_atom_sites_solution_secondary     difmap
_refine_ls_shift/su_max     0.001
_refine_ls_shift/su_mean     0.000
_refine_diff_density_max     0.079
_refine_diff_density_min     -0.099
_refine_ls_extinction_method     'none'
_refine_ls_extinction_coef     ?
loop_
    _atom_type_symbol
    _atom_type_description
    _atom_type_scat_dispersion_real
    _atom_type_scat_dispersion_imag
    _atom_type_scat_source
    'C' 'C' 0.0181 0.0091
                         'International Tables Vol C Tables 4.2.6.8 and 6.1.1.4'
    'H' 'H' 0.0000 0.0000
                         'International Tables Vol C Tables 4.2.6.8 and 6.1.1.4'
    'N' 'N' 0.0311 0.0180
                         'International Tables Vol C Tables 4.2.6.8 and 6.1.1.4'
    'O' 'O' 0.0492 0.0322
                         'International Tables Vol C Tables 4.2.6.8 and 6.1.1.4'
_computing_data_collection     '<i>CAD-4 EXPRESS</i> (Enraf--Nonius, 1994)'
_computing_cell_refinement     '<i>CAD-4 EXPRESS</i> (Enraf--Nonius, 1994)'
_computing_data_reduction     '<i>XCAD4</i> (Harms & Wocadlo, 1995)'
_computing_structure_solution     '<i>SHELXS97</i> (Sheldrick, 2008)'
_computing_structure_refinement     '<i>SHELXL97</i> (Sheldrick, 2008)'
_computing_molecular_graphics     '<i>ORTEP-3</i> (Farrugia, 1997)'
_computing_publication_material     '<i>WinGX</i> (Farrugia, 1999)'
loop_
    _atom_site_type_symbol
    _atom_site_label
    _atom_site_fract_x
    _atom_site_fract_y
    _atom_site_fract_z
    _atom_site_U_iso_or_equiv
    _atom_site_adp_type
    _atom_site_calc_flag
    _atom_site_refinement_flags
    _atom_site_occupancy
    _atom_site_disorder_assembly
    _atom_site_disorder_group
    N N1 0.20346(7) 0.58547(5) 0.01802(3) 0.05065(12) Uani d U 1 . .
    C C2 0.09520(9) 0.71381(6) 0.09351(4) 0.05806(16) Uani d U 1 . .
    H H2 0.0799 0.8176 0.0716 0.070 Uiso calc R 1 . .
    C C3 0.01070(9) 0.69255(6) 0.19859(4) 0.05301(14) Uani d U 1 . .
    C C31 -0.11306(9) 0.83714(6) 0.27192(4) 0.05427(14) Uani d U 1 . .
    C C32 -0.25884(9) 0.96616(6) 0.22956(5) 0.06118(16) Uani d U 1 . .
    H H32 -0.2771 0.9621 0.1549 0.073 Uiso calc R 1 . .
    C C33 -0.37705(9) 1.10046(6) 0.29708(5) 0.06566(17) Uani d U 1 . .
    H H33 -0.4751 1.1849 0.2674 0.079 Uiso calc R 1 . .
    C C34 -0.35215(9) 1.11184(7) 0.40883(5) 0.06390(17) Uani d U 1 . .
    C C35 -0.20805(10) 0.98237(7) 0.45021(5) 0.06909(18) Uani d U 1 . .
    H H35 -0.1897 0.9867 0.5248 0.083 Uiso calc R 1 . .
    C C36 -0.08989(9) 0.84623(7) 0.38403(4) 0.06206(16) Uani d U 1 . .
    H H36 0.0053 0.7606 0.4146 0.074 Uiso calc R 1 . .
    C C37 -0.47854(12) 1.25985(8) 0.48145(6) 0.0930(3) Uani d U 1 . .
    H H37A -0.4965 1.2300 0.5584 0.140 Uiso calc R 1 . .
    H H37B -0.6068 1.3088 0.4568 0.140 Uiso calc R 1 . .
    H H37C -0.4128 1.3352 0.4755 0.140 Uiso calc R 1 . .
    C C4 0.03745(9) 0.53309(6) 0.23109(4) 0.05122(14) Uani d U 1 . .
    C C5 -0.03475(10) 0.47207(7) 0.33034(5) 0.06394(17) Uani d U 1 . .
    H H5 -0.1069 0.5315 0.3957 0.077 Uiso calc R 1 . .
    C C6 0.02069(10) 0.30912(7) 0.31294(5) 0.06486(17) Uani d U 1 . .
    H H6 -0.0075 0.2406 0.3662 0.078 Uiso calc R 1 . .
    C C7 0.12585(9) 0.25977(6) 0.20378(4) 0.05555(15) Uani d U 1 . .
    C C71 0.17458(10) 0.09745(6) 0.16468(5) 0.06569(17) Uani d U 1 . .
    H H71 0.1522 0.0286 0.2196 0.079 Uiso calc R 1 . .
    O O71 0.24109(8) 0.03569(5) 0.07002(4) 0.08139(15) Uani d U 1 . .
    C C8 0.13764(8) 0.40156(6) 0.15092(4) 0.05205(14) Uani d U 1 . .
    C C9 0.23175(8) 0.42748(5) 0.04415(4) 0.04982(14) Uani d U 1 . .
    C C10 0.35065(9) 0.30555(6) -0.03740(4) 0.05922(16) Uani d U 1 . .
    H H10 0.3721 0.1986 -0.0218 0.071 Uiso calc R 1 . .
    C C11 0.43433(9) 0.34090(7) -0.13810(5) 0.06062(16) Uani d U 1 . .
    H H11 0.5140 0.2589 -0.1903 0.073 Uiso calc R 1 . .
    C C12 0.39948(9) 0.50275(7) -0.16278(5) 0.06187(16) Uani d U 1 . .
    H H12 0.4525 0.5283 -0.2326 0.074 Uiso calc R 1 . .
    C C13 0.28977(9) 0.62042(7) -0.08572(4) 0.05829(16) Uani d U 1 . .
    H H13 0.2711 0.7268 -0.1018 0.070 Uiso calc R 1 . .
loop_
    _atom_site_aniso_label
    _atom_site_aniso_U_11
    _atom_site_aniso_U_22
    _atom_site_aniso_U_33
    _atom_site_aniso_U_12
    _atom_site_aniso_U_13
    _atom_site_aniso_U_23
    N1 0.0615(3) 0.03132(19) 0.0522(2) -0.01155(18) -0.00431(18) 0.00552(15)
    C2 0.0769(4) 0.0302(2) 0.0558(3) -0.0096(2) -0.0049(2) 0.00297(18)
    C3 0.0637(4) 0.0335(2) 0.0543(3) -0.0101(2) -0.0086(2) 0.00249(18)
    C31 0.0664(4) 0.0342(2) 0.0574(3) -0.0167(2) -0.0006(2) -0.00026(19)
    C32 0.0758(4) 0.0377(2) 0.0636(3) -0.0150(2) -0.0081(3) 0.0018(2)
    C33 0.0694(4) 0.0375(3) 0.0808(3) -0.0125(2) -0.0032(3) -0.0015(2)
    C34 0.0673(4) 0.0436(3) 0.0761(3) -0.0236(3) 0.0126(3) -0.0100(2)
    C35 0.0923(5) 0.0540(3) 0.0574(3) -0.0280(3) 0.0017(3) -0.0071(2)
    C36 0.0737(4) 0.0468(3) 0.0595(3) -0.0159(3) -0.0095(3) -0.0008(2)
    C37 0.1015(6) 0.0583(4) 0.1010(5) -0.0230(4) 0.0258(4) -0.0257(3)
    C4 0.0603(3) 0.0355(2) 0.0534(2) -0.0133(2) -0.0083(2) 0.00462(18)
    C5 0.0812(4) 0.0469(3) 0.0529(3) -0.0149(3) -0.0034(2) 0.0080(2)
    C6 0.0814(4) 0.0456(3) 0.0606(3) -0.0183(3) -0.0076(3) 0.0167(2)
    C7 0.0665(4) 0.0346(2) 0.0603(3) -0.0136(2) -0.0102(2) 0.01082(19)
    C71 0.0786(4) 0.0343(2) 0.0753(3) -0.0135(2) -0.0078(3) 0.0114(2)
    O71 0.1109(4) 0.0401(2) 0.0856(3) -0.0254(2) 0.0002(3) -0.00102(19)
    C8 0.0609(3) 0.0335(2) 0.0536(2) -0.0094(2) -0.0077(2) 0.00764(18)
    C9 0.0600(3) 0.0315(2) 0.0536(2) -0.0124(2) -0.0089(2) 0.00413(18)
    C10 0.0743(4) 0.0354(2) 0.0592(3) -0.0124(2) -0.0055(2) -0.0013(2)
    C11 0.0644(4) 0.0505(3) 0.0600(3) -0.0159(3) -0.0026(2) -0.0062(2)
    C12 0.0715(4) 0.0561(3) 0.0520(3) -0.0203(3) -0.0017(2) 0.0028(2)
    C13 0.0727(4) 0.0431(3) 0.0548(3) -0.0195(2) -0.0045(2) 0.0091(2)
_geom_special_details
;
All s.u.'s (except the s.u. in the dihedral angle between two l.s. planes) are
estimated using the full covariance matrix. The cell s.u.'s are taken into
account individually in the estimation of s.u.'s in distances, angles and
torsion angles; correlations between s.u.'s in cell parameters are only used
when they are defined by crystal symmetry. An approximate (isotropic)
treatment of cell s.u.'s is used for estimating s.u.'s involving l.s. planes.
;
loop_
    _geom_bond_atom_site_label_1
    _geom_bond_atom_site_label_2
    _geom_bond_site_symmetry_2
    _geom_bond_distance
    _geom_bond_publ_flag
    N1 C9 . 1.3862(7) ?
    N1 C2 . 1.3873(7) ?
    N1 C13 . 1.3934(7) ?
    C2 C3 . 1.3614(8) ?
    C2 H2 . 0.9300 ?
    C3 C4 . 1.4198(7) ?
    C3 C31 . 1.4865(8) ?
    C31 C32 . 1.3887(8) ?
    C31 C36 . 1.3909(8) ?
    C32 C33 . 1.3818(8) ?
    C32 H32 . 0.9300 ?
    C33 C34 . 1.3930(9) ?
    C33 H33 . 0.9300 ?
    C34 C35 . 1.3794(9) ?
    C34 C37 . 1.5061(8) ?
    C35 C36 . 1.3843(8) ?
    C35 H35 . 0.9300 ?
    C36 H36 . 0.9300 ?
    C37 H37A . 0.9600 ?
    C37 H37B . 0.9600 ?
    C37 H37C . 0.9600 ?
    C4 C5 . 1.4119(8) ?
    C4 C8 . 1.4321(7) ?
    C5 C6 . 1.3731(8) ?
    C5 H5 . 0.9300 ?
    C6 C7 . 1.4064(8) ?
    C6 H6 . 0.9300 ?
    C7 C8 . 1.4315(8) ?
    C7 C71 . 1.4351(8) ?
    C71 O71 . 1.2252(7) ?
    C71 H71 . 0.9300 ?
    C8 C9 . 1.4185(8) ?
    C9 C10 . 1.4119(7) ?
    C10 C11 . 1.3570(8) ?
    C10 H10 . 0.9300 ?
    C11 C12 . 1.4065(9) ?
    C11 H11 . 0.9300 ?
    C12 C13 . 1.3428(8) ?
    C12 H12 . 0.9300 ?
    C13 H13 . 0.9300 ?
loop_
    _geom_angle_atom_site_label_1
    _geom_angle_atom_site_label_2
    _geom_angle_atom_site_label_3
    _geom_angle_site_symmetry_1
    _geom_angle_site_symmetry_3
    _geom_angle
    _geom_angle_publ_flag
    C9 N1 C2 . . 122.34(5) ?
    C9 N1 C13 . . 120.37(5) ?
    C2 N1 C13 . . 117.25(5) ?
    C3 C2 N1 . . 122.08(5) ?
    C3 C2 H2 . . 119.0 ?
    N1 C2 H2 . . 119.0 ?
    C2 C3 C4 . . 118.24(5) ?
    C2 C3 C31 . . 118.72(5) ?
    C4 C3 C31 . . 122.97(5) ?
    C32 C31 C36 . . 118.33(5) ?
    C32 C31 C3 . . 120.04(5) ?
    C36 C31 C3 . . 121.61(5) ?
    C33 C32 C31 . . 120.75(6) ?
    C33 C32 H32 . . 119.6 ?
    C31 C32 H32 . . 119.6 ?
    C32 C33 C34 . . 121.27(6) ?
    C32 C33 H33 . . 119.4 ?
    C34 C33 H33 . . 119.4 ?
    C35 C34 C33 . . 117.44(5) ?
    C35 C34 C37 . . 121.47(6) ?
    C33 C34 C37 . . 121.09(6) ?
    C34 C35 C36 . . 122.00(6) ?
    C34 C35 H35 . . 119.0 ?
    C36 C35 H35 . . 119.0 ?
    C35 C36 C31 . . 120.20(6) ?
    C35 C36 H36 . . 119.9 ?
    C31 C36 H36 . . 119.9 ?
    C34 C37 H37A . . 109.5 ?
    C34 C37 H37B . . 109.5 ?
    H37A C37 H37B . . 109.5 ?
    C34 C37 H37C . . 109.5 ?
    H37A C37 H37C . . 109.5 ?
    H37B C37 H37C . . 109.5 ?
    C5 C4 C3 . . 132.01(5) ?
    C5 C4 C8 . . 107.93(5) ?
    C3 C4 C8 . . 119.75(5) ?
    C6 C5 C4 . . 107.68(5) ?
    C6 C5 H5 . . 126.2 ?
    C4 C5 H5 . . 126.2 ?
    C5 C6 C7 . . 110.93(6) ?
    C5 C6 H6 . . 124.5 ?
    C7 C6 H6 . . 124.5 ?
    C6 C7 C8 . . 106.27(5) ?
    C6 C7 C71 . . 119.19(6) ?
    C8 C7 C71 . . 134.02(5) ?
    O71 C71 C7 . . 129.90(6) ?
    O71 C71 H71 . . 115.1 ?
    C7 C71 H71 . . 115.1 ?
    C9 C8 C7 . . 132.70(5) ?
    C9 C8 C4 . . 120.05(5) ?
    C7 C8 C4 . . 107.18(5) ?
    N1 C9 C10 . . 117.65(5) ?
    N1 C9 C8 . . 117.11(5) ?
    C10 C9 C8 . . 125.24(5) ?
    C11 C10 C9 . . 121.49(5) ?
    C11 C10 H10 . . 119.3 ?
    C9 C10 H10 . . 119.3 ?
    C10 C11 C12 . . 119.40(5) ?
    C10 C11 H11 . . 120.3 ?
    C12 C11 H11 . . 120.3 ?
    C13 C12 C11 . . 120.09(5) ?
    C13 C12 H12 . . 120.0 ?
    C11 C12 H12 . . 120.0 ?
    C12 C13 N1 . . 120.95(5) ?
    C12 C13 H13 . . 119.5 ?
    N1 C13 H13 . . 119.5 ?
loop_
    _geom_torsion_atom_site_label_1
    _geom_torsion_atom_site_label_2
    _geom_torsion_atom_site_label_3
    _geom_torsion_atom_site_label_4
    _geom_torsion_site_symmetry_1
    _geom_torsion_site_symmetry_2
    _geom_torsion_site_symmetry_3
    _geom_torsion_site_symmetry_4
    _geom_torsion
    _geom_torsion_publ_flag
    C9 N1 C2 C3 . . . . 0.42(9) ?
    C13 N1 C2 C3 . . . . -177.64(5) ?
    N1 C2 C3 C4 . . . . 0.70(9) ?
    N1 C2 C3 C31 . . . . -176.42(5) ?
    C2 C3 C31 C32 . . . . 47.59(9) ?
    C4 C3 C31 C32 . . . . -129.39(7) ?
    C2 C3 C31 C36 . . . . -133.71(7) ?
    C4 C3 C31 C36 . . . . 49.31(9) ?
    C36 C31 C32 C33 . . . . 0.33(10) ?
    C3 C31 C32 C33 . . . . 179.07(5) ?
    C31 C32 C33 C34 . . . . 0.92(10) ?
    C32 C33 C34 C35 . . . . -1.43(10) ?
    C32 C33 C34 C37 . . . . 178.76(6) ?
    C33 C34 C35 C36 . . . . 0.72(10) ?
    C37 C34 C35 C36 . . . . -179.47(6) ?
    C34 C35 C36 C31 . . . . 0.51(10) ?
    C32 C31 C36 C35 . . . . -1.03(9) ?
    C3 C31 C36 C35 . . . . -179.75(6) ?
    C2 C3 C4 C5 . . . . -177.57(6) ?
    C31 C3 C4 C5 . . . . -0.58(11) ?
    C2 C3 C4 C8 . . . . -4.81(9) ?
    C31 C3 C4 C8 . . . . 172.18(5) ?
    C3 C4 C5 C6 . . . . 174.15(7) ?
    C8 C4 C5 C6 . . . . 0.76(7) ?
    C4 C5 C6 C7 . . . . -0.87(8) ?
    C5 C6 C7 C8 . . . . 0.62(7) ?
    C5 C6 C7 C71 . . . . -172.26(6) ?
    C6 C7 C71 O71 . . . . 169.69(7) ?
    C8 C7 C71 O71 . . . . -0.78(13) ?
    C6 C7 C8 C9 . . . . 176.75(6) ?
    C71 C7 C8 C9 . . . . -11.90(12) ?
    C6 C7 C8 C4 . . . . -0.13(7) ?
    C71 C7 C8 C4 . . . . 171.22(7) ?
    C5 C4 C8 C9 . . . . -177.74(5) ?
    C3 C4 C8 C9 . . . . 7.92(9) ?
    C5 C4 C8 C7 . . . . -0.38(7) ?
    C3 C4 C8 C7 . . . . -174.73(6) ?
    C2 N1 C9 C10 . . . . -177.72(5) ?
    C13 N1 C9 C10 . . . . 0.29(8) ?
    C2 N1 C9 C8 . . . . 2.57(8) ?
    C13 N1 C9 C8 . . . . -179.42(5) ?
    C7 C8 C9 N1 . . . . 176.80(6) ?
    C4 C8 C9 N1 . . . . -6.65(8) ?
    C7 C8 C9 C10 . . . . -2.89(11) ?
    C4 C8 C9 C10 . . . . 173.67(5) ?
    N1 C9 C10 C11 . . . . -0.16(9) ?
    C8 C9 C10 C11 . . . . 179.52(5) ?
    C9 C10 C11 C12 . . . . -1.05(10) ?
    C10 C11 C12 C13 . . . . 2.19(10) ?
    C11 C12 C13 N1 . . . . -2.10(10) ?
    C9 N1 C13 C12 . . . . 0.86(9) ?
    C2 N1 C13 C12 . . . . 178.96(5) ?
