# Supplementary material for: 7-(4-Methyl­phen­yl)cyclo­penta­[a]quinolizine-10-carbaldehyde
Source: Acta Crystallogr Sect E Struct Rep Online. 2010 Oct 30;66(Pt 11):o2958. doi: 10.1107/S1600536810042467 (PMC3009161; doi:10.1107/S1600536810042467)
Supplement: Supplementary file 2 [file e-66-o2958-Isup2.hkl]

# 
# h,k,l, Fc-squared, Fo-squared, sigma(Fo-squared) and status flag 
# 
data_I
_shelx_title '  pg67 in P -1' 
_shelx_refln_list_code          4 
_shelx_F_calc_maximum       97.05 
_exptl_crystal_F_000       300.00 
_reflns_d_resolution_high  0.7975 
 
loop_ 
 _symmetry_equiv_pos_as_xyz 
 'x, y, z' 
 '-x, -y, -z' 
 
_cell_length_a     7.2907 
_cell_length_b     8.9627 
_cell_length_c    12.0162 
_cell_angle_alpha  88.480 
_cell_angle_beta   81.400 
_cell_angle_gamma  67.820 
 
_shelx_F_squared_multiplier     1.000 
 
loop_ 
 _refln_index_h 
 _refln_index_k 
 _refln_index_l 
 _refln_F_squared_calc 
 _refln_F_squared_meas 
 _refln_F_squared_sigma 
 _refln_observed_status 
   1   0   0     1581.83     1525.13      7.95 o 
   2   0   0        2.35        2.40      0.07 o 
   3   0   0        0.17        0.22      0.10 o 
   4   0   0        1.78        1.55      0.11 o 
   5   0   0       28.25       28.47      0.62 o 
   6   0   0        0.79        0.84      0.18 o 
   7   0   0        0.05        0.22      0.42 o 
   8   0   0        4.05        4.19      6.23 o 
  -8   1   0        0.20        0.23      0.21 o 
  -7   1   0        9.46       12.99      6.15 o 
  -6   1   0       10.97       17.52      8.51 o 
  -5   1   0       38.04       35.74      0.54 o 
  -4   1   0       48.85       49.43      0.45 o 
  -3   1   0        1.42        1.35      0.07 o 
  -2   1   0      141.66      136.21      1.43 o 
  -1   1   0       22.49       20.58      0.12 o 
   0   1   0      235.12      236.14      2.27 o 
   1   1   0     1110.23     1110.18     17.81 o 
   2   1   0     3329.28     3278.90     19.23 o 
   3   1   0      280.42      253.89      4.73 o 
   4   1   0        0.50        0.51      0.07 o 
   5   1   0        1.50        1.68      0.16 o 
   6   1   0        5.86        6.46      2.82 o 
   7   1   0        0.14        0.16      0.23 o 
   8   1   0        0.75        0.76      0.14 o 
  -7   2   0        0.29        0.18      0.43 o 
  -6   2   0        7.97       14.87      7.13 o 
  -5   2   0      131.19      129.79      0.88 o 
  -4   2   0       96.14       97.28      1.08 o 
  -3   2   0       77.65       76.29      0.51 o 
  -2   2   0       29.82       28.73      0.21 o 
  -1   2   0      203.62      205.09      2.25 o 
   0   2   0      192.67      194.64      2.15 o 
   1   2   0      239.92      258.32      2.27 o 
   2   2   0     7299.17     7384.45    167.00 o 
   3   2   0      114.91      122.77      0.41 o 
   4   2   0       57.50       56.06      0.40 o 
   5   2   0       22.78       22.72      0.61 o 
   6   2   0        4.66        7.12      3.16 o 
   7   2   0        5.97       10.44      4.86 o 
   8   2   0        1.46        1.50      1.63 o 
  -7   3   0        0.15        0.26      0.38 o 
  -6   3   0        3.32        4.86      1.98 o 
  -5   3   0       16.40       15.69      0.33 o 
  -4   3   0        9.64        9.06      0.19 o 
  -3   3   0       29.76       29.77      0.49 o 
  -2   3   0        2.27        2.48      0.09 o 
  -1   3   0        0.14        0.11      0.05 o 
   0   3   0      325.78      339.81      3.33 o 
   1   3   0      158.95      160.84      2.19 o 
   2   3   0     2022.46     2209.08     32.20 o 
   3   3   0       96.19      103.04      1.76 o 
   4   3   0      587.44      599.28      6.46 o 
   5   3   0       12.24       11.96      0.26 o 
   6   3   0       35.99       65.71     33.20 o 
   7   3   0       19.43       38.88     19.45 o 
   8   3   0        0.11        0.17      0.13 o 
  -6   4   0        1.72        1.87      0.45 o 
  -5   4   0        7.69        7.22      0.17 o 
  -4   4   0       12.08       12.61      0.23 o 
  -3   4   0       24.62       22.73      0.28 o 
  -2   4   0       12.20       12.88      0.20 o 
  -1   4   0      222.91      230.08      1.98 o 
   0   4   0       60.95       61.52      0.35 o 
   1   4   0       49.05       49.48      0.25 o 
   2   4   0      314.80      310.39      4.52 o 
   3   4   0      122.52      121.79      1.85 o 
   4   4   0      327.83      331.90      6.44 o 
   5   4   0       18.78       18.54     14.76 o 
   6   4   0       35.44       36.33     42.10 o 
   7   4   0       16.99       17.34     25.16 o 
   8   4   0        0.53        0.75      0.12 o 
   9   4   0        0.05        0.07      0.49 o 
  -5   5   0       12.80       13.84      0.27 o 
  -4   5   0        5.93        6.10      0.17 o 
  -3   5   0      510.35      483.57      2.01 o 
  -2   5   0      373.59      342.11      1.33 o 
  -1   5   0       60.62       53.94      1.11 o 
   0   5   0      147.90      142.13      2.35 o 
   1   5   0       84.02       85.44      2.37 o 
   2   5   0      579.02      559.88      7.17 o 
   3   5   0        8.09        8.24      0.15 o 
   4   5   0      143.32      148.19      2.09 o 
   5   5   0        7.59       10.32      8.40 o 
   6   5   0       14.17       21.17     10.38 o 
   7   5   0        7.65        7.74     10.57 o 
   8   5   0        0.82        0.72      0.18 o 
   9   5   0        0.09        0.10      0.07 o 
  -5   6   0        2.82        3.09      0.19 o 
  -4   6   0        3.78        3.31      0.15 o 
  -3   6   0       72.93       70.32      0.51 o 
  -2   6   0       84.66       77.95      0.56 o 
  -1   6   0       69.30       70.29      0.51 o 
   0   6   0        0.12        0.14      0.10 o 
   1   6   0       28.41       29.24      0.97 o 
   2   6   0      110.89      111.62      1.02 o 
   3   6   0       84.78       83.13      0.91 o 
   4   6   0        0.86        0.96      0.10 o 
   5   6   0       17.21       19.19     16.69 o 
   6   6   0       48.11       79.82     40.51 o 
   7   6   0        3.95        4.41      8.29 o 
   8   6   0        0.97        0.97      0.78 o 
  -4   7   0        0.00        0.03      0.56 o 
  -3   7   0       24.27       23.26      0.25 o 
  -2   7   0       89.67       84.07      0.65 o 
  -1   7   0      300.43      284.58      1.87 o 
   0   7   0      143.45      143.63      0.82 o 
   1   7   0        3.39        3.72      0.17 o 
   2   7   0       74.57       76.14      1.26 o 
   3   7   0        4.13        4.37      0.18 o 
   4   7   0        0.36        0.56      0.11 o 
   5   7   0       11.24       11.38     14.03 o 
   6   7   0        0.56        0.59      0.19 o 
   7   7   0        0.24        0.32      0.16 o 
   8   7   0       15.97       16.52     31.67 o 
  -3   8   0        0.27        0.26      0.06 o 
  -2   8   0        0.05        0.09      0.08 o 
  -1   8   0        4.13        4.22      0.39 o 
   0   8   0        0.30        0.24      0.10 o 
   1   8   0      189.82      200.51      2.82 o 
   2   8   0        9.24       10.17      0.23 o 
   3   8   0       18.74       17.99      0.42 o 
   4   8   0      117.85      119.47      0.92 o 
   5   8   0       14.64       14.94     15.29 o 
   6   8   0        2.24        2.27      4.54 o 
   7   8   0        8.90        8.87     16.42 o 
   8   8   0        0.12        0.09      0.16 o 
  -2   9   0        1.34        1.16      0.06 o 
  -1   9   0        1.93        2.07      0.10 o 
   0   9   0        8.35        8.80      0.40 o 
   1   9   0       47.04       48.32      0.96 o 
   2   9   0        6.62        7.27      0.19 o 
   3   9   0       32.46       31.70      0.42 o 
   4   9   0       23.65       22.67      0.52 o 
   5   9   0       30.76       28.16      0.92 o 
   6   9   0       12.17       12.31      0.97 o 
   7   9   0        0.69        0.64      0.19 o 
   0  10   0       14.87       15.07      0.31 o 
   1  10   0       14.32       14.37      0.20 o 
   2  10   0        0.03        0.07      0.10 o 
   3  10   0       31.73       31.12      0.54 o 
   4  10   0       16.48       17.91      0.47 o 
   5  10   0        1.54        1.08      0.88 o 
   6  10   0        6.44        5.77      0.68 o 
   2  11   0        9.31        9.42      0.19 o 
   3  11   0       17.30       16.62      0.33 o 
   4  11   0        0.53        0.52      0.12 o 
   5  11   0        2.65        2.59      0.68 o 
  -6 -10   1        0.03        0.17      0.88 o 
  -5 -10   1        1.10        0.22      0.94 o 
  -1 -10   1        1.10        1.20      0.13 o 
   0 -10   1        8.07        8.07      0.19 o 
  -7  -9   1        0.01        0.07      0.68 o 
  -6  -9   1        0.01        0.13      0.78 o 
  -5  -9   1        1.26        1.34      0.84 o 
  -3  -9   1        5.68        6.17      0.27 o 
  -2  -9   1       10.60       10.24      0.38 o 
  -1  -9   1        0.43        0.58      0.15 o 
   0  -9   1       26.53       26.61      0.43 o 
   1  -9   1        1.33        1.51      0.14 o 
   2  -9   1        4.38        4.64      0.14 o 
  -8  -8   1        5.70        6.03     10.98 o 
  -7  -8   1       25.38       26.07     41.77 o 
  -6  -8   1        2.63        2.79      3.01 o 
  -5  -8   1       23.25       39.89     20.01 o 
  -4  -8   1        0.39        0.23      0.19 o 
  -3  -8   1       14.41       14.92      0.40 o 
  -2  -8   1       93.11       91.49      0.89 o 
  -1  -8   1        1.22        1.52      0.17 o 
   0  -8   1      106.47      100.64      0.89 o 
   1  -8   1        1.29        1.13      0.15 o 
   2  -8   1        2.61        2.92      0.17 o 
   3  -8   1        6.79        6.17      0.17 o 
  -8  -7   1        0.00        0.00      0.33 o 
  -7  -7   1        6.86        6.83     20.81 o 
  -6  -7   1        0.10        0.11      0.24 o 
  -5  -7   1        0.35        0.50      0.29 o 
  -4  -7   1       27.70       28.46      0.60 o 
  -3  -7   1       98.63      100.51      1.08 o 
  -2  -7   1        0.11        0.02      0.17 o 
  -1  -7   1        0.57        0.66      0.14 o 
   0  -7   1      153.33      155.41      1.09 o 
   1  -7   1        0.07        0.12      0.16 o 
   2  -7   1        7.69        7.60      0.26 o 
   3  -7   1       18.38       19.46      0.35 o 
   4  -7   1       12.05       12.74      0.24 o 
  -8  -6   1        0.07        0.23      0.40 o 
  -7  -6   1       29.63       30.63     35.85 o 
  -6  -6   1       42.27       81.81     41.51 o 
  -5  -6   1       43.64       40.23     36.06 o 
  -4  -6   1       14.66       15.82      0.34 o 
  -3  -6   1        0.04        0.11      0.13 o 
  -2  -6   1       32.23       33.34      0.45 o 
  -1  -6   1      263.27      275.44      1.26 o 
   0  -6   1       52.37       50.11      0.57 o 
   1  -6   1        0.22        0.22      0.14 o 
   2  -6   1      439.69      419.53      1.83 o 
   3  -6   1      102.56      106.68      0.91 o 
   4  -6   1        8.48        8.51      0.26 o 
   5  -6   1        1.38        1.48      0.13 o 
  -8  -5   1        0.18        0.35      0.34 o 
  -7  -5   1        0.00        0.21      0.43 o 
  -6  -5   1        4.14        4.25      4.18 o 
  -5  -5   1       90.06       74.89     64.36 o 
  -4  -5   1       79.32       75.88      0.77 o 
  -3  -5   1        2.40        2.22      0.13 o 
  -2  -5   1      497.01      483.18      8.55 o 
  -1  -5   1        3.65        3.49      0.14 o 
   0  -5   1      206.12      227.26      1.03 o 
   1  -5   1       56.74       53.19      0.55 o 
   2  -5   1       79.65       73.11      0.73 o 
   3  -5   1       78.40       83.94      0.84 o 
   4  -5   1        9.80       10.19      0.36 o 
   5  -5   1       10.72       11.23      0.33 o 
   6  -5   1        2.08        2.14      0.79 o 
  -8  -4   1        0.98        1.21      0.13 o 
  -7  -4   1       18.65       19.04     25.64 o 
  -6  -4   1       14.09       14.22     19.11 o 
  -5  -4   1        3.38        3.36      0.92 o 
  -4  -4   1       41.48       44.46      0.49 o 
  -3  -4   1      422.15      427.59      7.02 o 
  -2  -4   1      108.31      111.77      0.73 o 
  -1  -4   1        0.35        0.39      0.09 o 
   0  -4   1        6.75        6.34      0.22 o 
   1  -4   1      124.16      121.92      0.71 o 
   2  -4   1       12.04       13.16      0.27 o 
   3  -4   1        1.00        1.13      0.15 o 
   4  -4   1      169.93      174.08      1.34 o 
   5  -4   1        7.57        7.75      0.31 o 
   6  -4   1        0.12        0.15      0.78 o 
  -8  -3   1        0.02        0.26      0.39 o 
  -7  -3   1        0.33        0.40      0.32 o 
  -6  -3   1        0.87        0.83      0.19 o 
  -5  -3   1       36.15       36.04      0.55 o 
  -4  -3   1       33.68       34.20      0.41 o 
  -3  -3   1      700.91      709.26      8.72 o 
  -2  -3   1        1.94        2.12      0.11 o 
  -1  -3   1        5.68        6.43      0.13 o 
   0  -3   1     1611.24     1621.74     10.27 o 
   1  -3   1        1.11        1.29      0.09 o 
   2  -3   1       95.66       99.01      0.64 o 
   3  -3   1       16.31       17.63      0.33 o 
   4  -3   1       43.14       42.95      0.70 o 
   5  -3   1        0.78        0.94      0.17 o 
   6  -3   1        0.62        0.12      1.00 o 
   7  -3   1        0.02        0.49      0.80 o 
  -8  -2   1        2.30        2.31      4.21 o 
  -7  -2   1        1.58        1.55      0.29 o 
  -6  -2   1        3.02        4.89      2.01 o 
  -5  -2   1      116.06      111.73      0.99 o 
  -4  -2   1       33.06       34.23      0.40 o 
  -3  -2   1        3.94        4.25      0.13 o 
  -2  -2   1       93.22       89.77      0.44 o 
  -1  -2   1     3262.62     3508.22     13.47 o 
   0  -2   1      147.33      149.04      2.24 o 
   1  -2   1       68.55       64.09      0.36 o 
   2  -2   1       56.33       51.82      0.40 o 
   3  -2   1       33.83       33.99      0.38 o 
   4  -2   1       74.20       72.41      0.84 o 
   5  -2   1       46.52       45.18      0.86 o 
   6  -2   1        6.29        6.35      0.37 o 
   7  -2   1        1.07        1.08      0.92 o 
  -8  -1   1        2.07        2.18      1.63 o 
  -7  -1   1        5.29        5.32      5.75 o 
  -6  -1   1        5.16        9.79      4.54 o 
  -5  -1   1        5.84        6.49      0.28 o 
  -4  -1   1        4.74        4.45      0.19 o 
  -3  -1   1        3.24        3.54      0.16 o 
  -2  -1   1      157.94      159.19      2.75 o 
  -1  -1   1      413.14      434.75      3.83 o 
   0  -1   1     1683.59     1640.47      6.78 o 
   1  -1   1      413.57      391.01      3.84 o 
   2  -1   1      134.13      136.72      0.51 o 
   3  -1   1       24.81       23.28      0.27 o 
   4  -1   1        8.07        8.77      0.24 o 
   5  -1   1       18.54       18.30      0.53 o 
   6  -1   1       14.31       14.50      0.21 o 
   7  -1   1        0.87        0.88      0.78 o 
   8  -1   1        0.01        0.21      0.84 o 
  -8   0   1        0.69        0.91      0.10 o 
  -7   0   1       14.97       24.43     11.99 o 
  -6   0   1        4.14        7.18      3.19 o 
  -5   0   1        1.40        1.35      0.14 o 
  -4   0   1        0.00        0.03      0.09 o 
  -3   0   1      114.87      109.02      0.62 o 
  -2   0   1       22.17       21.54      0.22 o 
  -1   0   1      108.91      109.19      1.72 o 
   0   0   1     2058.62     1990.89      6.79 o 
   1   0   1      385.16      375.30      2.71 o 
   2   0   1     6621.84     7145.19     22.06 o 
   3   0   1        0.15        0.16      0.07 o 
   4   0   1        9.30        9.57      0.22 o 
   5   0   1       14.93       15.50      0.42 o 
   6   0   1        9.04        9.27      0.41 o 
   7   0   1        3.03        2.66      0.80 o 
   8   0   1        1.00        1.05      0.68 o 
  -7   1   1        6.08        6.23      5.77 o 
  -6   1   1        4.66        4.22      1.69 o 
  -5   1   1       34.61       34.50      0.69 o 
  -4   1   1       21.89       21.99      0.42 o 
  -3   1   1       14.16       14.68      0.30 o 
  -2   1   1       46.32       46.55      0.35 o 
  -1   1   1       44.01       40.58      0.26 o 
   0   1   1     2522.36     2524.43      8.96 o 
   1   1   1      324.11      295.13      2.82 o 
   2   1   1     4030.56     4151.96     15.13 o 
   3   1   1       12.60       13.13      0.23 o 
   4   1   1      450.05      459.63      7.98 o 
   5   1   1        3.43        3.57      0.18 o 
   6   1   1        3.95        3.65      0.17 o 
   7   1   1        0.06        1.08      1.59 o 
   8   1   1        0.76        1.16      2.40 o 
  -7   2   1        7.95        8.01      7.65 o 
  -6   2   1        1.38        1.31      0.68 o 
  -5   2   1       36.22       36.98      0.56 o 
  -4   2   1       33.99       34.21      0.56 o 
  -3   2   1      433.99      442.58      7.65 o 
  -2   2   1       64.17       65.67      0.49 o 
  -1   2   1      169.31      166.24      0.55 o 
   0   2   1       85.80       83.43      0.36 o 
   1   2   1       66.13       67.80      0.32 o 
   2   2   1       51.61       49.44      0.34 o 
   3   2   1       11.60       10.67      0.17 o 
   4   2   1      165.55      160.94      0.95 o 
   5   2   1       20.27       19.64      0.45 o 
   6   2   1       32.95       33.11      0.37 o 
   7   2   1        2.39        1.08      3.23 o 
   8   2   1        2.13        2.15      0.58 o 
  -7   3   1        3.02        4.71      1.89 o 
  -6   3   1        1.04        0.92      0.12 o 
  -5   3   1       42.28       43.29      0.62 o 
  -4   3   1       23.81       22.85      0.42 o 
  -3   3   1      211.85      224.84      1.16 o 
  -2   3   1      163.86      163.69      0.84 o 
  -1   3   1      336.20      362.46      5.60 o 
   0   3   1       55.71       55.14      0.37 o 
   1   3   1       35.86       35.92      0.28 o 
   2   3   1      151.18      147.42      3.48 o 
   3   3   1      168.25      170.00      0.77 o 
   4   3   1       14.32       15.45      0.27 o 
   5   3   1       31.81       33.18      0.58 o 
   6   3   1       23.09       22.46      0.79 o 
   7   3   1       23.40       21.85      0.66 o 
   8   3   1        0.05        0.27      1.00 o 
   9   3   1        0.19        0.13      0.49 o 
  -6   4   1        2.06        2.12      1.42 o 
  -5   4   1        6.07        6.22      0.24 o 
  -4   4   1        0.22        0.27      0.13 o 
  -3   4   1      150.01      140.17      1.00 o 
  -2   4   1       13.03       13.95      0.28 o 
  -1   4   1       61.61       60.55      0.52 o 
   0   4   1       68.85       75.13      0.52 o 
   1   4   1      606.32      660.39      7.36 o 
   2   4   1       64.01       64.96      0.58 o 
   3   4   1        8.47        8.85      0.20 o 
   4   4   1       78.17       76.57      0.74 o 
   5   4   1        1.22        1.02      0.61 o 
   6   4   1        3.97        3.49      1.49 o 
   7   4   1        0.08        0.07      1.39 o 
   8   4   1       10.18       10.28      1.39 o 
   9   4   1        0.50        0.50      0.90 o 
  -5   5   1        0.58        0.51      0.10 o 
  -4   5   1       32.18       32.76      0.49 o 
  -3   5   1       11.71       11.13      0.29 o 
  -2   5   1      182.59      185.70      1.07 o 
  -1   5   1        3.47        3.06      0.17 o 
   0   5   1        4.81        5.02      0.20 o 
   1   5   1      178.72      196.49      0.91 o 
   2   5   1        6.56        7.23      0.26 o 
   3   5   1       72.19       71.17      0.68 o 
   4   5   1      158.15      146.39      1.28 o 
   5   5   1        4.91        4.84      0.10 o 
   6   5   1        3.31        3.31      0.58 o 
   7   5   1        3.24        3.14      0.62 o 
   8   5   1        0.17        0.19      0.48 o 
   9   5   1        3.21        3.02      0.17 o 
  -5   6   1        5.92        5.53      0.14 o 
  -4   6   1        1.05        1.25      0.12 o 
  -3   6   1        7.39        6.78      0.24 o 
  -2   6   1        4.64        4.59      0.22 o 
  -1   6   1      664.86      603.33     11.02 o 
   0   6   1       30.82       31.28      0.48 o 
   1   6   1       45.56       45.60      0.60 o 
   2   6   1       96.28       96.57      0.80 o 
   3   6   1      180.47      176.19      1.25 o 
   4   6   1       45.87       43.63      0.78 o 
   5   6   1       14.82       14.08      0.10 o 
   6   6   1        2.31        2.20      0.68 o 
   7   6   1        0.00        0.21      0.73 o 
   8   6   1        0.06        0.13      0.49 o 
  -4   7   1        5.16        5.29      0.14 o 
  -3   7   1        6.42        6.42      0.19 o 
  -2   7   1       49.97       45.96      0.59 o 
  -1   7   1       72.38       71.64      0.76 o 
   0   7   1      300.33      284.84      1.52 o 
   1   7   1        6.79        6.07      0.24 o 
   2   7   1        0.49        0.56      0.18 o 
   3   7   1        8.41        8.98      0.28 o 
   4   7   1       21.67       22.91      0.62 o 
   5   7   1       32.62       31.18      0.58 o 
   6   7   1        0.00        0.00      0.56 o 
   7   7   1        0.01        0.02      0.17 o 
   8   7   1        0.50        0.50      0.48 o 
  -3   8   1        1.45        1.31      0.09 o 
  -2   8   1        0.48        0.36      0.10 o 
  -1   8   1        1.01        1.21      0.15 o 
   0   8   1        1.31        1.38      0.17 o 
   1   8   1       45.49       46.48      0.65 o 
   2   8   1        1.06        1.23      0.18 o 
   3   8   1       32.77       33.05      0.67 o 
   4   8   1        8.89        8.92      0.34 o 
   5   8   1        1.20        1.42      0.37 o 
   6   8   1       11.40       11.54      0.13 o 
   7   8   1        9.89       10.02      0.22 o 
   8   8   1        0.02        0.01      0.66 o 
  -2   9   1        5.65        5.54      0.14 o 
  -1   9   1        1.40        1.36      0.12 o 
   0   9   1        0.84        0.88      0.14 o 
   1   9   1        0.05        0.04      0.14 o 
   2   9   1        4.66        4.94      0.23 o 
   3   9   1        2.75        2.79      0.18 o 
   4   9   1        4.32        4.81      0.23 o 
   5   9   1        9.24        8.43      0.17 o 
   6   9   1        0.93        0.99      0.66 o 
   7   9   1        0.25        0.27      0.72 o 
   0  10   1        8.05        8.56      0.18 o 
   1  10   1       12.48       12.04      0.32 o 
   2  10   1       11.68       11.49      0.33 o 
   3  10   1        2.10        2.19      0.19 o 
   4  10   1        5.14        5.37      0.25 o 
   5  10   1        5.01        4.55      0.19 o 
   6  10   1       12.19       12.15      0.37 o 
   2  11   1        3.71        3.93      0.15 o 
   3  11   1        0.02        0.11      0.11 o 
   4  11   1        0.17        0.19      0.12 o 
   5  11   1        0.29        0.27      0.27 o 
  -6 -10   2        0.05        0.05      0.37 o 
  -5 -10   2        5.02        4.28      0.38 o 
  -1 -10   2        3.24        3.44      0.16 o 
   0 -10   2        0.39        0.32      0.09 o 
  -7  -9   2        2.79        2.52      0.92 o 
  -6  -9   2        1.70        0.38      1.79 o 
  -5  -9   2       17.38       15.68      0.68 o 
  -3  -9   2        5.65        5.95      0.26 o 
  -1  -9   2       12.97       12.86      0.33 o 
   0  -9   2       10.92       11.12      0.30 o 
   1  -9   2        0.21        0.37      0.11 o 
   2  -9   2       30.13       29.14      0.31 o 
  -8  -8   2        0.12        0.10      0.48 o 
  -7  -8   2        3.44        3.48     10.70 o 
  -6  -8   2        0.37        0.34      0.87 o 
  -5  -8   2        7.48       11.11      5.23 o 
  -4  -8   2       35.57       35.84      0.80 o 
  -3  -8   2      126.39      122.67      1.21 o 
  -2  -8   2       86.62       83.30      0.85 o 
  -1  -8   2       27.67       27.38      0.51 o 
   0  -8   2       28.01       30.80      0.52 o 
   1  -8   2        1.31        1.45      0.16 o 
   2  -8   2        0.47        0.52      0.11 o 
   3  -8   2        2.96        3.08      0.15 o 
  -8  -7   2        0.86        0.81      0.16 o 
  -7  -7   2      128.48      133.10    189.34 o 
  -6  -7   2       35.64       36.41     51.08 o 
  -5  -7   2       25.69       45.90     23.11 o 
  -4  -7   2        0.00        0.16      0.16 o 
  -3  -7   2        1.55        1.32      0.23 o 
  -2  -7   2      110.15      108.60      0.91 o 
  -1  -7   2       96.19       96.50      0.84 o 
   0  -7   2        0.00        0.06      0.16 o 
   1  -7   2       77.19       72.21      0.78 o 
   2  -7   2       31.35       31.21      0.48 o 
   3  -7   2        9.92        9.80      0.27 o 
   4  -7   2        0.03        0.06      0.08 o 
  -8  -6   2        2.21        2.28      3.81 o 
  -7  -6   2        0.89        0.85      0.24 o 
  -6  -6   2       15.54       15.77     17.43 o 
  -5  -6   2       16.58       10.42      9.16 o 
  -4  -6   2       27.54       28.09      0.55 o 
  -3  -6   2       24.80       24.76      0.48 o 
  -2  -6   2       14.07       13.68      0.27 o 
  -1  -6   2       18.55       19.16      0.35 o 
   0  -6   2       41.19       41.55      0.49 o 
   1  -6   2       31.43       28.61      0.48 o 
   2  -6   2        0.41        0.36      0.15 o 
   3  -6   2       40.67       43.84      0.60 o 
   4  -6   2       83.39       86.14      0.82 o 
   5  -6   2       14.91       15.39      0.27 o 
  -8  -5   2        0.01        0.29      0.37 o 
  -7  -5   2        1.10        0.97      0.13 o 
  -6  -5   2        4.09        5.02      2.08 o 
  -5  -5   2      174.26      151.25    133.14 o 
  -4  -5   2        0.00        0.00      0.13 o 
  -3  -5   2       19.88       20.30      0.40 o 
  -2  -5   2       69.10       70.31      0.61 o 
  -1  -5   2        0.58        0.41      0.10 o 
   0  -5   2      380.29      414.31      7.30 o 
   1  -5   2       15.45       14.78      0.31 o 
   2  -5   2        7.77        7.85      0.26 o 
   3  -5   2        0.02        0.02      0.14 o 
   4  -5   2       84.70       86.50      0.92 o 
   5  -5   2       72.32       73.84      0.82 o 
   6  -5   2        3.99        3.58      0.17 o 
  -8  -4   2        0.49        0.35      0.33 o 
  -7  -4   2        0.03        0.03      0.29 o 
  -6  -4   2        1.93        2.00      1.48 o 
  -5  -4   2      205.47      189.67    161.32 o 
  -4  -4   2       65.16       64.63      0.73 o 
  -3  -4   2      345.05      350.89      6.82 o 
  -2  -4   2       18.03       18.64      0.26 o 
  -1  -4   2      291.22      296.18      5.30 o 
   0  -4   2      369.25      377.24      6.48 o 
   1  -4   2        0.85        0.69      0.09 o 
   2  -4   2      108.14      109.68      0.74 o 
   3  -4   2       20.66       21.39      0.41 o 
   4  -4   2       11.78       11.95      0.40 o 
   5  -4   2       47.94       47.50      0.78 o 
   6  -4   2        5.04        4.96      0.17 o 
  -8  -3   2        0.08        0.26      0.39 o 
  -7  -3   2        0.49        0.71      0.17 o 
  -6  -3   2        0.74        0.95      0.15 o 
  -5  -3   2       69.13       63.89      0.87 o 
  -4  -3   2      109.22      106.29      0.87 o 
  -3  -3   2      895.88      912.62     10.36 o 
  -2  -3   2      129.33      140.64      0.64 o 
  -1  -3   2       31.92       34.49      0.30 o 
   0  -3   2     1594.11     1526.06     10.34 o 
   1  -3   2      137.59      140.88      0.71 o 
   2  -3   2       49.10       49.41      0.43 o 
   3  -3   2       12.60       12.42      0.28 o 
   4  -3   2       11.13       11.58      0.33 o 
   5  -3   2        3.90        3.72      0.22 o 
   6  -3   2        0.10        0.12      0.17 o 
   7  -3   2        0.20        0.17      0.27 o 
  -8  -2   2        1.45        1.45      1.33 o 
  -7  -2   2        6.86        7.09      6.81 o 
  -6  -2   2        2.70        2.81      4.44 o 
  -5  -2   2       63.73       64.65      0.76 o 
  -4  -2   2       89.54       88.66      0.74 o 
  -3  -2   2      651.20      681.48      8.09 o 
  -2  -2   2       12.27       12.74      0.21 o 
  -1  -2   2     2601.88     2648.31     12.84 o 
   0  -2   2      124.25      126.29      2.47 o 
   1  -2   2      611.39      579.37      5.95 o 
   2  -2   2        0.16        0.09      0.07 o 
   3  -2   2       33.12       34.46      0.45 o 
   4  -2   2        8.49        8.69      0.29 o 
   5  -2   2        4.82        5.02      0.31 o 
   6  -2   2        8.23        8.45      0.37 o 
   7  -2   2        1.69        1.69      0.19 o 
  -8  -1   2        0.67        0.74      0.13 o 
  -7  -1   2        0.55        0.61      0.21 o 
  -6  -1   2        9.71       14.91      7.16 o 
  -5  -1   2       19.20       19.59      0.39 o 
  -4  -1   2       25.84       25.91      0.39 o 
  -3  -1   2        1.18        1.34      0.10 o 
  -2  -1   2       10.35        9.88      0.15 o 
  -1  -1   2     4419.22     4242.79     15.10 o 
   0  -1   2      192.97      194.05      2.53 o 
   1  -1   2      116.98      118.18      2.12 o 
   2  -1   2        1.57        1.43      0.09 o 
   3  -1   2      120.74      124.73      0.75 o 
   4  -1   2       22.97       23.43      0.41 o 
   5  -1   2        1.27        1.27      0.16 o 
   6  -1   2       14.04       14.91      1.08 o 
   7  -1   2        7.75        7.49      0.48 o 
   8  -1   2        0.01        0.01      0.38 o 
  -8   0   2        8.27        8.61      8.62 o 
  -7   0   2       24.73       25.35     25.45 o 
  -6   0   2        3.10        3.78      1.46 o 
  -5   0   2       10.09        9.58      0.33 o 
  -4   0   2       55.05       54.91      0.56 o 
  -3   0   2       19.73       20.71      0.28 o 
  -2   0   2       77.53       76.91      0.40 o 
  -1   0   2        2.43        2.45      0.07 o 
   0   0   2       60.63       60.33      0.24 o 
   1   0   2     6357.15     6688.03     18.64 o 
   2   0   2     7516.91     8161.81     24.75 o 
   3   0   2      348.22      379.11      5.79 o 
   4   0   2       11.74       12.66      0.31 o 
   5   0   2       12.44       11.35      0.40 o 
   6   0   2        7.57        7.17      0.16 o 
   7   0   2       15.62       15.98      0.32 o 
   8   0   2        0.06        0.06      0.37 o 
  -7   1   2        0.00        0.18      0.44 o 
  -6   1   2       39.98       60.11     30.31 o 
  -5   1   2       20.02       20.66      0.45 o 
  -4   1   2        8.50        9.29      0.25 o 
  -3   1   2      237.12      237.51      1.13 o 
  -2   1   2       12.09       12.14      0.18 o 
  -1   1   2      184.21      178.89      2.80 o 
   0   1   2      117.41      117.68      1.93 o 
   1   1   2      142.25      145.10      2.13 o 
   2   1   2     9418.09     9527.10     28.52 o 
   3   1   2      787.77      840.40      8.19 o 
   4   1   2       48.39       50.70      0.50 o 
   5   1   2       75.50       72.38      0.87 o 
   6   1   2        5.96        5.34      0.58 o 
   7   1   2        0.29        0.25      0.27 o 
   8   1   2        0.27        0.31      0.48 o 
  -7   2   2        4.02        4.15      4.85 o 
  -6   2   2       11.86       15.74      7.56 o 
  -5   2   2        2.17        2.41      0.18 o 
  -4   2   2       41.15       39.25      0.54 o 
  -3   2   2      152.40      150.54      1.00 o 
  -2   2   2      785.92      813.39      9.17 o 
  -1   2   2      191.71      179.75      3.56 o 
   0   2   2      303.82      307.33      3.66 o 
   1   2   2      150.98      142.16      2.67 o 
   2   2   2     1122.86     1190.59      8.32 o 
   3   2   2       94.63       93.85      0.52 o 
   4   2   2       62.47       67.22      0.64 o 
   5   2   2        8.93       10.08      0.27 o 
   6   2   2        5.39        5.58      0.07 o 
   7   2   2        5.04        4.76      0.13 o 
   8   2   2        2.40        2.45      0.49 o 
  -6   3   2        0.00        0.12      0.47 o 
  -5   3   2        3.42        3.58      0.19 o 
  -4   3   2       59.63       57.73      0.67 o 
  -3   3   2       18.77       19.42      0.39 o 
  -2   3   2       35.83       36.85      0.45 o 
  -1   3   2      297.81      311.26      5.45 o 
   0   3   2        3.89        4.25      0.15 o 
   1   3   2       89.95       91.65      0.51 o 
   2   3   2        9.46       10.11      0.17 o 
   3   3   2       52.16       51.44      0.41 o 
   4   3   2       11.25       11.38      0.34 o 
   5   3   2        0.82        1.24      0.25 o 
   6   3   2        2.65        2.82      0.33 o 
   7   3   2        0.01        0.01      0.47 o 
   8   3   2        0.68        0.68      0.58 o 
   9   3   2        1.04        1.08      0.68 o 
  -6   4   2        1.60        2.10      0.57 o 
  -5   4   2        1.73        1.64      0.14 o 
  -4   4   2       22.21       22.47      0.39 o 
  -3   4   2       22.07       22.18      0.39 o 
  -2   4   2       64.79       65.78      0.58 o 
  -1   4   2        9.45       10.03      0.22 o 
   0   4   2      210.07      226.45      0.92 o 
   1   4   2       84.77       83.33      0.52 o 
   2   4   2       82.37       86.35      0.55 o 
   3   4   2       23.19       22.87      0.30 o 
   4   4   2       49.36       53.25      0.74 o 
   5   4   2       13.70       12.93      0.10 o 
   6   4   2        1.95        2.00      0.64 o 
   7   4   2        1.05        1.10      1.24 o 
   8   4   2        4.11        3.78      1.18 o 
   9   4   2        4.20        4.28      1.28 o 
  -5   5   2       15.27       14.42      0.26 o 
  -4   5   2        3.91        3.85      0.18 o 
  -3   5   2        1.51        1.39      0.17 o 
  -2   5   2       19.59       19.35      0.35 o 
  -1   5   2      228.27      209.43      1.14 o 
   0   5   2      155.03      142.87      0.87 o 
   1   5   2      157.02      157.17      0.91 o 
   2   5   2        3.67        3.99      0.16 o 
   3   5   2       32.61       32.34      0.51 o 
   4   5   2      139.56      139.15      1.26 o 
   5   5   2        0.00        0.04      0.10 o 
   6   5   2        5.51        5.82      1.22 o 
   7   5   2        0.04        0.03      2.15 o 
   8   5   2        0.83        0.73      1.94 o 
   9   5   2        0.98        0.89      1.45 o 
  -5   6   2        0.24        0.27      0.06 o 
  -4   6   2        7.59        6.73      0.20 o 
  -3   6   2       36.17       36.57      0.50 o 
  -2   6   2        5.85        5.32      0.24 o 
  -1   6   2      191.63      177.98      1.17 o 
   0   6   2      475.54      447.34      1.76 o 
   1   6   2       13.92       13.18      0.30 o 
   2   6   2      168.07      169.86      1.04 o 
   3   6   2        5.07        5.02      0.24 o 
   4   6   2      139.93      141.29      1.40 o 
   5   6   2        9.38        9.00      0.10 o 
   6   6   2        0.52        0.53      2.60 o 
   7   6   2        0.94        0.93      2.64 o 
   8   6   2        0.84        0.86      2.57 o 
   9   6   2        0.18        0.15      2.34 o 
  -4   7   2        0.67        0.75      0.08 o 
  -3   7   2        1.68        1.60      0.13 o 
  -2   7   2       12.74       12.99      0.29 o 
  -1   7   2      157.61      158.77      1.07 o 
   0   7   2      111.40      108.39      0.95 o 
   1   7   2      122.37      120.89      0.96 o 
   2   7   2       40.30       40.11      0.61 o 
   3   7   2       37.52       37.72      0.62 o 
   4   7   2       19.17       19.15      0.52 o 
   5   7   2        3.05        2.96      2.94 o 
   6   7   2        0.00        0.00      2.48 o 
   7   7   2        0.01        0.00      0.12 o 
   8   7   2        0.12        0.11      0.13 o 
  -3   8   2        0.11        0.09      0.08 o 
  -2   8   2        0.46        0.44      0.09 o 
  -1   8   2        2.05        2.30      0.17 o 
   0   8   2       49.94       50.16      0.65 o 
   1   8   2       19.89       20.56      0.49 o 
   2   8   2       70.56       72.04      0.85 o 
   3   8   2       11.42       12.62      0.35 o 
   4   8   2       50.84       49.01      0.85 o 
   5   8   2        7.97        7.77      0.12 o 
   6   8   2        3.94        3.58      0.07 o 
   7   8   2        0.10        0.11      1.59 o 
   8   8   2        0.46        0.45      2.81 o 
  -2   9   2        3.09        3.43      0.11 o 
  -1   9   2        0.01        0.07      0.09 o 
   0   9   2        5.92        5.22      0.21 o 
   1   9   2        0.22        0.15      0.13 o 
   2   9   2        0.00        0.00      0.14 o 
   3   9   2        0.10        0.22      0.17 o 
   4   9   2        0.10        0.17      0.13 o 
   5   9   2        0.63        0.62      1.91 o 
   6   9   2       32.34       27.91      7.05 o 
   7   9   2        4.95        4.52      0.88 o 
   0  10   2        1.26        1.30      0.10 o 
   1  10   2       12.60       13.09      0.32 o 
   2  10   2       10.66       11.03      0.36 o 
   3  10   2        0.76        0.60      0.15 o 
   4  10   2        0.84        0.94      0.15 o 
   5  10   2        0.00        0.00      0.58 o 
   6  10   2        4.40        4.51      1.99 o 
   3  11   2        2.00        2.18      0.14 o 
   4  11   2        0.05        0.01      0.10 o 
  -6 -10   3        3.08        2.87      0.27 o 
  -5 -10   3        0.02        0.02      4.01 o 
  -1 -10   3       10.14        9.66      0.22 o 
   0 -10   3        0.42        0.35      0.09 o 
  -7  -9   3        0.06        0.05      2.47 o 
  -6  -9   3        0.28        0.26      3.60 o 
  -5  -9   3        2.56        2.67      2.64 o 
  -1  -9   3       17.44       18.23      0.41 o 
   0  -9   3       24.80       25.00      0.37 o 
   1  -9   3        0.04        0.02      0.09 o 
   2  -9   3        2.81        2.73      0.11 o 
  -7  -8   3       10.18        9.35      3.20 o 
  -6  -8   3        0.80        0.80      2.40 o 
  -5  -8   3        5.69        5.15      1.99 o 
  -4  -8   3        5.81        5.87      0.37 o 
  -3  -8   3        0.05        0.04      0.16 o 
  -2  -8   3        4.05        4.41      0.34 o 
  -1  -8   3      101.05      111.00      0.96 o 
   0  -8   3       34.75       34.33      0.51 o 
   1  -8   3        3.28        3.41      0.18 o 
   2  -8   3        1.99        1.77      0.14 o 
   3  -8   3        2.97        3.20      0.14 o 
  -8  -7   3        0.05        0.13      0.45 o 
  -7  -7   3        0.54        0.60      0.24 o 
  -6  -7   3       41.41       42.37     45.85 o 
  -5  -7   3      113.59      222.48    113.75 o 
  -4  -7   3        5.68        5.90      0.35 o 
  -3  -7   3       40.23       39.80      0.71 o 
  -2  -7   3       42.12       43.51      0.59 o 
  -1  -7   3        1.66        1.60      0.22 o 
   0  -7   3       78.20       77.59      0.73 o 
   1  -7   3       48.29       47.84      0.63 o 
   2  -7   3        0.08        0.21      0.12 o 
   3  -7   3        2.46        2.34      0.18 o 
   4  -7   3        1.36        1.35      0.11 o 
  -8  -6   3        1.23        1.18      1.81 o 
  -7  -6   3        3.51        5.11      2.11 o 
  -6  -6   3       16.87       26.48     13.08 o 
  -5  -6   3      170.83      160.13    148.40 o 
  -4  -6   3        0.19        0.16      0.16 o 
  -3  -6   3        8.81        9.45      0.27 o 
  -2  -6   3        2.56        2.33      0.15 o 
  -1  -6   3       74.36       75.28      0.75 o 
   0  -6   3       71.69       78.21      0.74 o 
   1  -6   3       46.60       45.34      0.60 o 
   2  -6   3       10.34       10.75      0.32 o 
   3  -6   3        8.32        8.61      0.28 o 
   4  -6   3       30.93       32.05      0.51 o 
   5  -6   3       27.68       27.51      0.38 o 
  -8  -5   3        2.29        2.35      1.78 o 
  -7  -5   3        0.45        0.51      0.26 o 
  -6  -5   3        2.63        2.72      0.90 o 
  -5  -5   3        9.99       13.23     11.62 o 
  -4  -5   3      240.63      227.48      1.55 o 
  -3  -5   3       25.06       23.39      0.37 o 
  -2  -5   3       28.87       29.44      0.44 o 
  -1  -5   3       70.79       73.14      0.62 o 
   0  -5   3       78.21       83.29      0.67 o 
   1  -5   3      106.26      104.30      0.81 o 
   2  -5   3       85.93       89.83      0.83 o 
   3  -5   3       13.10       13.24      0.38 o 
   4  -5   3       25.81       27.00      0.54 o 
   5  -5   3       19.76       21.14      0.42 o 
   6  -5   3        6.64        6.18      0.68 o 
  -8  -4   3        3.25        3.46      3.09 o 
  -7  -4   3        0.15        0.15      0.26 o 
  -6  -4   3        2.20        3.05      1.07 o 
  -5  -4   3        8.19       11.70      9.85 o 
  -4  -4   3       98.44       95.49      0.93 o 
  -3  -4   3        7.69        8.67      0.29 o 
  -2  -4   3      262.75      266.85      5.95 o 
  -1  -4   3       81.41       83.16      0.52 o 
   0  -4   3      296.31      299.82      5.92 o 
   1  -4   3       12.41       12.67      0.27 o 
   2  -4   3       18.16       18.19      0.39 o 
   3  -4   3       15.18       15.98      0.36 o 
   4  -4   3       16.85       17.66      0.45 o 
   5  -4   3        3.11        3.51      0.25 o 
   6  -4   3       15.36       15.91      2.37 o 
  -8  -3   3        0.88        0.82      0.13 o 
  -7  -3   3        0.89        0.97      0.20 o 
  -6  -3   3       15.39       17.10      8.27 o 
  -5  -3   3        1.65        1.78      0.18 o 
  -4  -3   3        3.35        3.86      0.25 o 
  -3  -3   3      118.90      126.62      0.73 o 
  -2  -3   3       74.01       73.08      0.56 o 
  -1  -3   3      313.27      300.17      5.11 o 
   0  -3   3      103.81      104.83      0.55 o 
   1  -3   3      268.83      279.26      5.06 o 
   2  -3   3      273.44      257.43      1.09 o 
   3  -3   3       19.50       21.02      0.37 o 
   4  -3   3        0.01        0.08      0.12 o 
   5  -3   3        2.04        2.46      0.21 o 
   6  -3   3        6.62        6.00      1.69 o 
   7  -3   3        2.08        2.09      3.50 o 
  -8  -2   3        0.27        0.31      0.19 o 
  -7  -2   3        2.51        2.62      2.18 o 
  -6  -2   3       11.93       19.41      9.46 o 
  -5  -2   3        0.37        0.47      0.11 o 
  -4  -2   3        1.80        1.88      0.14 o 
  -3  -2   3      531.27      562.18      7.75 o 
  -2  -2   3      213.62      208.29      4.02 o 
  -1  -2   3      182.59      165.51      3.35 o 
   0  -2   3       23.37       23.64      0.26 o 
   1  -2   3      296.37      273.68      4.38 o 
   2  -2   3      422.14      449.59      6.56 o 
   3  -2   3       27.83       29.19      0.44 o 
   4  -2   3        1.21        1.23      0.15 o 
   5  -2   3        1.48        1.52      0.20 o 
   6  -2   3        3.85        3.78      0.27 o 
   7  -2   3        0.00        0.00      3.00 o 
  -8  -1   3       14.74       15.19     17.55 o 
  -7  -1   3        5.00        5.13      6.67 o 
  -6  -1   3        6.63       12.46      5.89 o 
  -5  -1   3        2.14        1.81      0.17 o 
  -4  -1   3       43.33       43.00      0.50 o 
  -3  -1   3       33.44       32.36      0.32 o 
  -2  -1   3       47.62       44.68      0.35 o 
  -1  -1   3       46.61       44.30      0.25 o 
   0  -1   3       61.03       58.81      0.29 o 
   1  -1   3     1626.73     1508.16      9.52 o 
   2  -1   3       50.42       49.64      0.37 o 
   3  -1   3      113.49      113.65      0.70 o 
   4  -1   3        0.00        0.12      0.12 o 
   5  -1   3        9.22        9.24      0.35 o 
   6  -1   3        3.84        3.92      0.27 o 
   7  -1   3        9.25        8.74      1.89 o 
   8  -1   3        0.58        0.59      6.04 o 
  -7   0   3       51.56       53.62     32.39 o 
  -6   0   3        1.91        2.24      0.67 o 
  -5   0   3       11.36       12.82      0.33 o 
  -4   0   3       10.38       10.33      0.24 o 
  -3   0   3       28.95       32.12      0.37 o 
  -2   0   3       18.00       16.14      0.22 o 
  -1   0   3      359.80      363.20      4.11 o 
   0   0   3      191.68      187.74      2.76 o 
   1   0   3      113.19      111.08      0.41 o 
   2   0   3      420.38      410.72      5.20 o 
   3   0   3      864.37      921.75      9.54 o 
   4   0   3      111.84      110.68      0.89 o 
   5   0   3        0.18        0.19      0.13 o 
   6   0   3        0.01        0.00      1.28 o 
   7   0   3        0.91        0.96      1.59 o 
   8   0   3        0.78        0.88      1.89 o 
  -7   1   3        1.37        1.50      0.73 o 
  -6   1   3        8.89       11.53      5.41 o 
  -5   1   3       12.86       13.15      0.37 o 
  -4   1   3       18.38       18.98      0.41 o 
  -3   1   3        1.63        1.68      0.13 o 
  -2   1   3      186.12      175.85      0.80 o 
  -1   1   3       76.37       77.61      0.41 o 
   0   1   3        0.32        0.26      0.05 o 
   1   1   3      285.93      288.94      3.57 o 
   2   1   3     1993.34     1929.93     11.25 o 
   3   1   3        3.64        3.94      0.13 o 
   4   1   3     1346.71     1361.15     16.64 o 
   5   1   3      151.80      152.54      1.34 o 
   6   1   3       14.21       13.51      3.51 o 
   7   1   3        0.71        0.82      4.18 o 
   8   1   3        0.77        0.78      2.49 o 
  -7   2   3        0.20        0.14      0.45 o 
  -6   2   3        7.89        8.83      4.01 o 
  -5   2   3        0.74        0.86      0.15 o 
  -4   2   3       10.80       10.32      0.29 o 
  -3   2   3       40.78       39.97      0.55 o 
  -2   2   3      104.58       98.82      0.65 o 
  -1   2   3      262.33      241.06      4.45 o 
   0   2   3        3.29        3.17      0.10 o 
   1   2   3       81.20       73.50      0.41 o 
   2   2   3       85.77       83.39      0.45 o 
   3   2   3       11.91       12.34      0.25 o 
   4   2   3      362.69      373.89      8.34 o 
   5   2   3       20.68       22.14      0.40 o 
   6   2   3       20.34       18.85      3.20 o 
   7   2   3        7.24        6.19      1.89 o 
   8   2   3        0.53        0.54      2.46 o 
  -6   3   3        0.99        1.25      0.14 o 
  -5   3   3       40.05       40.31      0.60 o 
  -4   3   3       19.76       19.84      0.38 o 
  -3   3   3        9.93        9.78      0.26 o 
  -2   3   3       50.47       49.11      0.52 o 
  -1   3   3      664.10      651.15      8.40 o 
   0   3   3     1500.51     1505.45     11.54 o 
   1   3   3        0.82        0.95      0.10 o 
   2   3   3       10.08        9.39      0.17 o 
   3   3   3       46.29       47.15      0.45 o 
   4   3   3      178.09      173.98      1.08 o 
   5   3   3        0.31        0.43      0.12 o 
   6   3   3       14.58       11.87      4.01 o 
   7   3   3        3.73        3.78      1.14 o 
   8   3   3        0.45        0.40      5.33 o 
   9   3   3        1.64        1.77      6.39 o 
  -6   4   3        0.26        0.40      0.30 o 
  -5   4   3        0.03        0.10      0.10 o 
  -4   4   3        2.40        2.72      0.18 o 
  -3   4   3        3.58        3.38      0.20 o 
  -2   4   3        0.01        0.01      0.10 o 
  -1   4   3      115.54      110.08      0.76 o 
   0   4   3       63.65       68.27      0.54 o 
   1   4   3       64.26       64.72      0.52 o 
   2   4   3      187.33      205.92      0.88 o 
   3   4   3       76.78       84.60      0.61 o 
   4   4   3      228.33      224.52      7.38 o 
   5   4   3        6.79        6.74      0.10 o 
   6   4   3        4.08        4.19      0.48 o 
   7   4   3        0.06        0.05      1.49 o 
   8   4   3        0.85        0.95      2.89 o 
   9   4   3        0.25        0.28      2.76 o 
  -5   5   3        2.51        2.33      0.11 o 
  -4   5   3       15.18       15.52      0.35 o 
  -3   5   3       36.68       37.16      0.52 o 
  -2   5   3       50.65       47.15      0.55 o 
  -1   5   3       13.24       13.33      0.29 o 
   0   5   3        3.06        3.03      0.17 o 
   1   5   3        0.12        0.02      0.10 o 
   2   5   3      128.65      129.07      0.84 o 
   3   5   3       60.11       60.29      0.66 o 
   4   5   3        8.27        7.75      0.24 o 
   5   5   3        7.69        7.66      0.10 o 
   6   5   3        0.08        0.09      2.30 o 
   7   5   3        0.01        0.01      3.20 o 
   8   5   3        0.02        0.02      2.60 o 
   9   5   3        0.45        0.42      3.81 o 
  -4   6   3        0.39        0.40      0.08 o 
  -3   6   3        4.77        4.27      0.20 o 
  -2   6   3       55.04       55.67      0.65 o 
  -1   6   3        0.40        0.61      0.14 o 
   0   6   3       37.84       37.18      0.54 o 
   1   6   3      171.07      173.02      1.13 o 
   2   6   3      203.87      207.50      1.20 o 
   3   6   3        2.85        3.08      0.19 o 
   4   6   3       31.78       29.31      0.62 o 
   5   6   3        0.50        0.55      0.10 o 
   6   6   3      104.10       98.57      1.18 o 
   7   6   3        1.69        1.71      2.19 o 
   8   6   3        0.00        0.00      2.15 o 
  -3   7   3        1.53        1.50      0.12 o 
  -2   7   3        8.14        7.83      0.24 o 
  -1   7   3        2.79        2.63      0.18 o 
   0   7   3        3.91        4.00      0.23 o 
   1   7   3      310.13      338.14      1.68 o 
   2   7   3       82.36       90.66      0.84 o 
   3   7   3        4.25        4.73      0.30 o 
   4   7   3       16.76       16.96      0.43 o 
   5   7   3       18.79       18.25      1.69 o 
   6   7   3        0.28        0.27      1.59 o 
   7   7   3        0.27        0.25      1.18 o 
   8   7   3        4.73        4.41      0.68 o 
  -2   8   3        1.08        1.30      0.11 o 
  -1   8   3        0.72        0.73      0.11 o 
   0   8   3       50.34       47.48      0.64 o 
   1   8   3       93.04       93.96      1.00 o 
   2   8   3      118.93      116.49      1.15 o 
   3   8   3        2.98        2.86      0.24 o 
   4   8   3       12.24       13.10      0.44 o 
   5   8   3        1.57        1.61      2.30 o 
   6   8   3        0.45        0.50      3.47 o 
   7   8   3        4.96        4.95      0.17 o 
   8   8   3        4.79        4.68      0.35 o 
  -1   9   3        1.80        1.69      0.13 o 
   0   9   3        4.41        4.60      0.19 o 
   1   9   3        1.59        1.72      0.17 o 
   2   9   3        4.46        4.52      0.23 o 
   3   9   3        0.45        0.65      0.17 o 
   4   9   3        0.02        0.09      0.14 o 
   5   9   3        2.49        2.54      1.69 o 
   6   9   3        1.03        1.06      1.71 o 
   7   9   3        0.05        0.04      0.27 o 
   0  10   3        0.66        0.55      0.08 o 
   1  10   3        2.27        2.36      0.15 o 
   2  10   3        0.04        0.04      0.11 o 
   3  10   3        2.20        2.24      0.17 o 
   4  10   3        0.57        0.56      0.13 o 
   5  10   3        0.00        0.01      2.44 o 
   6  10   3        2.60        2.67      0.57 o 
   3  11   3       12.72       11.95      0.24 o 
   4  11   3       11.50       12.20      0.28 o 
  -5 -10   4        3.23        3.03      0.68 o 
   0 -10   4        0.78        0.96      0.09 o 
  -6  -9   4        6.82        6.13      0.57 o 
  -5  -9   4        0.00        0.00      1.80 o 
  -1  -9   4        0.45        0.66      0.14 o 
   0  -9   4       12.34       11.67      0.28 o 
   1  -9   4        5.67        6.06      0.17 o 
  -7  -8   4        0.59        0.60      3.00 o 
  -6  -8   4        3.74        3.32      0.27 o 
  -5  -8   4        8.70        7.94      0.62 o 
  -3  -8   4        6.07        6.26      0.30 o 
  -2  -8   4       71.05       68.62      0.85 o 
  -1  -8   4       51.46       52.02      0.66 o 
   0  -8   4       33.57       34.12      0.48 o 
   1  -8   4        4.27        4.39      0.21 o 
   2  -8   4        0.00        0.10      0.11 o 
   3  -8   4        2.54        2.66      0.12 o 
  -7  -7   4        4.22        4.41      5.03 o 
  -6  -7   4       15.13       26.24     12.93 o 
  -5  -7   4      119.69      229.73    117.30 o 
  -4  -7   4      111.17      110.17      1.19 o 
  -3  -7   4       38.96       38.07      0.68 o 
  -2  -7   4        3.39        3.32      0.20 o 
  -1  -7   4       56.78       51.78      0.66 o 
   0  -7   4      295.07      298.21      1.48 o 
   1  -7   4       38.10       34.62      0.55 o 
   2  -7   4        2.13        2.34      0.17 o 
   3  -7   4        0.85        0.92      0.13 o 
   4  -7   4        3.34        3.74      0.14 o 
  -8  -6   4        0.65        0.68      0.16 o 
  -7  -6   4        2.14        2.23      2.30 o 
  -6  -6   4        0.28        0.36      0.36 o 
  -5  -6   4      131.79      123.76    114.31 o 
  -4  -6   4       71.38       71.42      0.91 o 
  -3  -6   4       18.65       17.81      0.43 o 
  -2  -6   4      196.06      187.98      1.32 o 
  -1  -6   4        2.44        2.27      0.16 o 
   0  -6   4        3.98        4.38      0.21 o 
   1  -6   4       27.75       26.96      0.49 o 
   2  -6   4      101.39      100.25      0.92 o 
   3  -6   4       39.53       39.30      0.56 o 
   4  -6   4        1.43        1.46      0.14 o 
   5  -6   4        0.23        0.33      0.09 o 
  -8  -5   4        0.41        0.45      0.29 o 
  -7  -5   4        1.80        2.38      0.72 o 
  -6  -5   4        3.74        6.19      2.68 o 
  -5  -5   4       25.26       17.66     15.34 o 
  -4  -5   4        4.39        4.46      0.22 o 
  -3  -5   4      109.02      105.58      0.91 o 
  -2  -5   4       88.27       87.96      0.84 o 
  -1  -5   4       66.64       60.71      0.59 o 
   0  -5   4      113.40      115.83      0.88 o 
   1  -5   4       13.23       13.79      0.29 o 
   2  -5   4       66.57       62.58      0.71 o 
   3  -5   4        8.42        9.39      0.31 o 
   4  -5   4       28.51       28.14      0.53 o 
   5  -5   4       10.80       10.74      0.31 o 
  -8  -4   4        2.78        2.84      4.54 o 
  -7  -4   4        0.59        0.64      0.20 o 
  -6  -4   4        0.72        0.72      0.14 o 
  -5  -4   4        3.67        3.24      2.20 o 
  -4  -4   4        1.09        1.03      0.13 o 
  -3  -4   4       23.35       23.96      0.36 o 
  -2  -4   4       40.37       41.39      0.50 o 
  -1  -4   4       56.35       51.08      0.50 o 
   0  -4   4      276.68      298.07      5.97 o 
   1  -4   4        1.23        1.03      0.11 o 
   2  -4   4       59.36       60.50      0.68 o 
   3  -4   4        7.64        7.97      0.27 o 
   4  -4   4       48.89       49.80      0.74 o 
   5  -4   4        0.09        0.12      0.13 o 
   6  -4   4        5.55        5.58      0.27 o 
  -8  -3   4        2.13        2.19      1.32 o 
  -7  -3   4        2.88        2.92      2.39 o 
  -6  -3   4        1.07        1.15      0.16 o 
  -5  -3   4        2.55        2.43      0.17 o 
  -4  -3   4        4.75        4.73      0.19 o 
  -3  -3   4       69.97       67.58      0.66 o 
  -2  -3   4      201.98      215.45      4.74 o 
  -1  -3   4      140.01      143.74      0.79 o 
   0  -3   4      272.07      253.19      4.89 o 
   1  -3   4      276.17      278.72      0.99 o 
   2  -3   4      815.74      823.32     11.34 o 
   3  -3   4        0.89        1.16      0.18 o 
   4  -3   4        8.44        8.51      0.33 o 
   5  -3   4        5.19        5.43      0.29 o 
   6  -3   4       13.95       13.85      1.49 o 
   7  -3   4        5.48        5.57      1.28 o 
  -8  -2   4        1.94        2.09      1.77 o 
  -7  -2   4       23.15       23.67     25.09 o 
  -6  -2   4       10.97       14.96      7.19 o 
  -5  -2   4        0.23        0.22      0.11 o 
  -4  -2   4        1.01        1.22      0.14 o 
  -3  -2   4      395.20      439.80      7.37 o 
  -2  -2   4      355.04      338.67      5.62 o 
  -1  -2   4      345.85      315.77      5.13 o 
   0  -2   4       37.24       37.75      0.35 o 
   1  -2   4      290.51      268.89      4.80 o 
   2  -2   4       11.02       10.59      0.26 o 
   3  -2   4       34.40       34.85      0.48 o 
   4  -2   4        1.35        1.61      0.19 o 
   5  -2   4        0.23        0.25      0.15 o 
   6  -2   4       11.24       11.36      2.30 o 
   7  -2   4        0.16        0.15      1.33 o 
  -7  -1   4       44.63       45.87     47.92 o 
  -6  -1   4        7.14       10.52      4.90 o 
  -5  -1   4       67.35       67.11      0.83 o 
  -4  -1   4       99.48      100.92      0.84 o 
  -3  -1   4       32.62       33.26      0.41 o 
  -2  -1   4      143.35      144.25      0.66 o 
  -1  -1   4        3.99        3.84      0.11 o 
   0  -1   4        6.02        6.09      0.17 o 
   1  -1   4       90.32       81.46      0.48 o 
   2  -1   4       10.85       10.46      0.19 o 
   3  -1   4      243.85      239.16      6.27 o 
   4  -1   4       83.93       81.28      0.97 o 
   5  -1   4        5.86        5.55      0.29 o 
   6  -1   4        2.57        2.59      4.32 o 
   7  -1   4        0.97        0.93      2.50 o 
   8  -1   4        0.05        0.05      2.96 o 
  -7   0   4        8.46        8.56     11.10 o 
  -6   0   4       13.17       16.89      8.16 o 
  -5   0   4       70.87       69.65      0.86 o 
  -4   0   4        2.03        1.95      0.18 o 
  -3   0   4      218.90      206.52      1.03 o 
  -2   0   4       82.14       82.64      0.51 o 
  -1   0   4       43.02       42.96      0.31 o 
   0   0   4       25.67       26.91      0.26 o 
   1   0   4      137.52      137.87      0.54 o 
   2   0   4        5.36        5.26      0.14 o 
   3   0   4      111.15      113.52      0.72 o 
   4   0   4      230.23      231.42      1.44 o 
   5   0   4       21.14       19.91      0.60 o 
   6   0   4        1.23        1.19      1.28 o 
   7   0   4        0.05        0.05      2.09 o 
   8   0   4        7.54        6.76      0.17 o 
  -7   1   4        1.02        1.31      1.14 o 
  -6   1   4        3.94        4.10      3.81 o 
  -5   1   4       49.98       49.84      0.74 o 
  -4   1   4        1.34        1.51      0.15 o 
  -3   1   4      344.68      350.81      1.44 o 
  -2   1   4        3.28        3.50      0.15 o 
  -1   1   4        7.90        7.90      0.17 o 
   0   1   4        8.90        8.90      0.15 o 
   1   1   4      607.09      562.98      6.22 o 
   2   1   4      112.90      114.05      0.53 o 
   3   1   4       11.11       11.47      0.32 o 
   4   1   4     1449.84     1430.21     17.78 o 
   5   1   4       67.48       64.85      1.10 o 
   6   1   4        0.00        0.00      6.36 o 
   7   1   4        3.00        2.92      0.17 o 
   8   1   4        0.70        0.70      2.40 o 
  -6   2   4        0.83        0.90      0.32 o 
  -5   2   4        0.46        0.60      0.14 o 
  -4   2   4        0.00        0.05      0.12 o 
  -3   2   4        0.54        0.53      0.12 o 
  -2   2   4        9.68        9.31      0.20 o 
  -1   2   4     1646.13     1742.75     13.61 o 
   0   2   4       87.26       86.67      0.48 o 
   1   2   4       39.65       39.49      0.33 o 
   2   2   4       14.20       13.24      0.17 o 
   3   2   4      292.33      296.66      5.85 o 
   4   2   4      731.34      738.91     12.61 o 
   5   2   4       12.77       12.32      0.40 o 
   6   2   4        0.91        0.87      1.86 o 
   7   2   4        6.62        6.09      0.39 o 
   8   2   4        0.30        0.32      2.23 o 
  -6   3   4        7.92       10.26      4.70 o 
  -5   3   4       56.66       57.96      0.70 o 
  -4   3   4        0.00        0.01      0.12 o 
  -3   3   4       14.13       13.61      0.36 o 
  -2   3   4        0.40        0.41      0.10 o 
  -1   3   4        0.39        0.33      0.09 o 
   0   3   4      168.10      159.78      0.78 o 
   1   3   4       32.38       32.42      0.33 o 
   2   3   4       17.46       16.63      0.25 o 
   3   3   4      154.59      155.59      0.91 o 
   4   3   4        9.70       10.18      0.30 o 
   5   3   4       16.86       17.56      0.43 o 
   6   3   4       29.59       28.66      1.33 o 
   7   3   4        0.90        0.94      3.19 o 
   8   3   4        0.10        0.08      2.23 o 
   9   3   4        0.49        0.54      2.15 o 
  -5   4   4       15.05       14.31      0.28 o 
  -4   4   4        2.48        2.79      0.18 o 
  -3   4   4       14.86       15.38      0.37 o 
  -2   4   4        8.92        8.92      0.28 o 
  -1   4   4       75.49       75.14      0.63 o 
   0   4   4       36.74       39.43      0.45 o 
   1   4   4      603.09      626.74      8.58 o 
   2   4   4        9.21        9.02      0.23 o 
   3   4   4        4.71        4.97      0.17 o 
   4   4   4       21.15       21.14      0.40 o 
   5   4   4       44.87       43.31      0.10 o 
   6   4   4        0.02        0.03      3.19 o 
   7   4   4        0.03        0.02      2.86 o 
   8   4   4        1.72        1.88      2.80 o 
   9   4   4        0.05        0.07      1.29 o 
  -5   5   4        2.50        2.61      0.12 o 
  -4   5   4       15.44       14.35      0.30 o 
  -3   5   4       46.17       44.18      0.53 o 
  -2   5   4        5.36        5.61      0.23 o 
  -1   5   4       32.04       32.34      0.50 o 
   0   5   4        0.02        0.02      0.10 o 
   1   5   4      108.74      100.97      0.76 o 
   2   5   4        0.41        0.55      0.11 o 
   3   5   4        1.99        2.35      0.17 o 
   4   5   4        0.68        0.67      0.13 o 
   5   5   4       14.64       13.48      0.10 o 
   6   5   4       17.34       16.13      1.45 o 
   7   5   4        1.22        1.39      1.89 o 
   8   5   4        0.03        0.03      1.69 o 
   9   5   4        0.08        0.08      1.49 o 
  -4   6   4        0.86        0.94      0.11 o 
  -3   6   4       11.82       11.41      0.25 o 
  -2   6   4       39.87       39.98      0.53 o 
  -1   6   4      127.46      128.92      0.68 o 
   0   6   4       73.11       66.97      0.74 o 
   1   6   4       80.68       87.89      0.81 o 
   2   6   4       88.36       91.25      0.84 o 
   3   6   4       41.10       40.55      0.63 o 
   4   6   4        4.50        4.79      0.27 o 
   5   6   4        0.00        0.06      0.10 o 
   6   6   4       27.31       28.30      2.90 o 
   7   6   4        5.45        5.17      1.49 o 
   8   6   4        1.63        1.79      0.88 o 
  -3   7   4        6.76        7.02      0.20 o 
  -2   7   4        1.86        1.83      0.16 o 
  -1   7   4        8.70        9.95      0.31 o 
   0   7   4       32.83       29.89      0.53 o 
   1   7   4      352.20      372.38      1.82 o 
   2   7   4       81.52       77.80      0.93 o 
   3   7   4       47.14       46.12      0.72 o 
   4   7   4        0.09        0.03      0.14 o 
   5   7   4        0.06        0.07      2.91 o 
   6   7   4        7.70        7.55      0.86 o 
   7   7   4        0.08        0.08      2.15 o 
   8   7   4        0.38        0.42      2.54 o 
  -2   8   4        6.54        6.42      0.18 o 
  -1   8   4        0.88        0.70      0.12 o 
   0   8   4        5.67        5.88      0.25 o 
   1   8   4        0.96        1.09      0.21 o 
   2   8   4      192.98      185.35      1.44 o 
   3   8   4       43.27       43.66      0.74 o 
   4   8   4       26.63       26.32      0.62 o 
   5   8   4        8.61        7.83      1.49 o 
   6   8   4        0.40        0.39      2.35 o 
   7   8   4        0.61        0.64      2.50 o 
   8   8   4        0.12        0.13      2.19 o 
  -1   9   4       13.92       13.90      0.25 o 
   0   9   4        5.72        5.66      0.20 o 
   1   9   4        0.70        0.71      0.13 o 
   2   9   4        2.38        2.70      0.18 o 
   3   9   4       38.58       39.90      0.69 o 
   4   9   4        1.59        1.73      0.20 o 
   5   9   4        5.35        4.62      1.49 o 
   6   9   4        1.76        1.82      2.13 o 
   7   9   4        0.78        0.77      2.18 o 
   1  10   4        0.57        0.51      3.23 o 
   2  10   4        1.74        1.80      0.16 o 
   3  10   4       14.01       14.19      0.38 o 
   4  10   4        3.40        3.65      0.17 o 
   5  10   4        0.08        0.08      2.27 o 
   6  10   4        0.00        0.01      3.10 o 
  -5 -10   5        7.38        6.36      2.18 o 
  -6  -9   5        0.09        0.10      2.23 o 
  -5  -9   5        7.02        6.41      0.88 o 
  -1  -9   5        0.74        0.74      0.14 o 
   0  -9   5       10.20        9.64      0.24 o 
   1  -9   5        0.47        0.56      0.09 o 
  -7  -8   5        0.48        0.37      0.32 o 
  -6  -8   5        3.33        3.20      0.17 o 
  -5  -8   5        1.88        1.89      2.26 o 
  -3  -8   5        6.61        7.18      0.28 o 
  -2  -8   5        0.27        0.25      0.15 o 
  -1  -8   5        5.05        5.31      0.29 o 
   0  -8   5        0.26        0.15      0.15 o 
   1  -8   5       22.41       23.38      0.40 o 
   2  -8   5       20.07       18.31      0.30 o 
   3  -8   5        0.17        0.21      0.08 o 
  -7  -7   5        0.22        0.26      0.39 o 
  -6  -7   5        0.67        0.21      0.43 o 
  -5  -7   5       15.60       17.86     15.65 o 
  -4  -7   5        0.12        0.04      0.20 o 
  -3  -7   5       75.13       73.95      1.00 o 
  -2  -7   5        1.15        1.46      0.18 o 
  -1  -7   5        3.34        3.24      0.21 o 
   0  -7   5        0.12        0.17      0.14 o 
   1  -7   5       18.40       18.35      0.40 o 
   2  -7   5       60.03       59.78      0.66 o 
   3  -7   5        9.11        8.96      0.23 o 
   4  -7   5        0.29        0.27      0.08 o 
  -7  -6   5        0.21        0.33      0.36 o 
  -6  -6   5        3.19        4.29      1.71 o 
  -5  -6   5        1.93        1.96      1.14 o 
  -4  -6   5        2.68        3.20      0.26 o 
  -3  -6   5      360.18      342.39      1.90 o 
  -2  -6   5       79.67       86.83      0.85 o 
  -1  -6   5        3.70        4.19      0.21 o 
   0  -6   5        1.68        2.09      0.17 o 
   1  -6   5        4.88        4.98      0.28 o 
   2  -6   5       10.32        9.18      0.30 o 
   3  -6   5        0.03        0.08      0.13 o 
   4  -6   5        4.77        5.02      0.20 o 
   5  -6   5        3.76        4.24      0.13 o 
  -8  -5   5        0.07        0.10      0.48 o 
  -7  -5   5        0.01        0.17      0.45 o 
  -6  -5   5        3.90        3.92      3.43 o 
  -5  -5   5        0.07        0.06      0.48 o 
  -4  -5   5        0.10        0.15      0.15 o 
  -3  -5   5      301.98      308.48      1.56 o 
  -2  -5   5       45.58       45.66      0.62 o 
  -1  -5   5        0.26        0.43      0.12 o 
   0  -5   5       12.39       11.49      0.28 o 
   1  -5   5        0.01        0.10      0.12 o 
   2  -5   5        0.55        0.45      0.14 o 
   3  -5   5        7.20        7.41      0.29 o 
   4  -5   5        0.00        0.11      0.13 o 
   5  -5   5        0.10        0.23      0.10 o 
  -8  -4   5        5.84        6.08      8.98 o 
  -7  -4   5       23.82       24.66     26.19 o 
  -6  -4   5        1.04        1.04      0.13 o 
  -5  -4   5        0.68        0.88      0.29 o 
  -4  -4   5        4.89        4.83      0.20 o 
  -3  -4   5       36.92       35.45      0.50 o 
  -2  -4   5       50.89       51.70      0.59 o 
  -1  -4   5        1.15        1.53      0.17 o 
   0  -4   5       15.94       17.42      0.31 o 
   1  -4   5        0.64        0.72      0.16 o 
   2  -4   5       15.99       17.05      0.36 o 
   3  -4   5        9.10        8.30      0.28 o 
   4  -4   5       31.04       30.92      0.61 o 
   5  -4   5        0.76        0.72      0.17 o 
   6  -4   5        0.00        0.00      2.40 o 
  -8  -3   5        1.54        1.64      1.84 o 
  -7  -3   5        0.71        0.73      0.17 o 
  -6  -3   5       19.88       29.96     14.85 o 
  -5  -3   5        7.01        7.74      0.26 o 
  -4  -3   5       20.37       20.49      0.44 o 
  -3  -3   5       70.59       77.33      0.66 o 
  -2  -3   5        9.71        9.26      0.25 o 
  -1  -3   5       49.04       53.11      0.50 o 
   0  -3   5      200.99      190.81      0.90 o 
   1  -3   5       33.59       31.75      0.39 o 
   2  -3   5       80.42       83.78      0.70 o 
   3  -3   5       21.59       24.48      0.44 o 
   4  -3   5       49.33       49.29      0.81 o 
   5  -3   5        6.81        7.18      0.33 o 
   6  -3   5        6.29        5.69      0.13 o 
   7  -3   5        0.00        0.00      2.44 o 
  -7  -2   5        4.25        4.52      4.33 o 
  -6  -2   5        1.02        1.08      0.13 o 
  -5  -2   5        0.23        0.17      0.11 o 
  -4  -2   5       41.70       40.76      0.54 o 
  -3  -2   5        2.34        2.42      0.15 o 
  -2  -2   5       12.70       13.68      0.25 o 
  -1  -2   5      117.24      122.60      0.68 o 
   0  -2   5       37.42       34.27      0.36 o 
   1  -2   5        5.90        6.47      0.17 o 
   2  -2   5      127.36      135.63      0.81 o 
   3  -2   5        1.44        1.39      0.12 o 
   4  -2   5       55.60       56.88      0.84 o 
   5  -2   5        0.34        0.41      0.17 o 
   6  -2   5        0.02        0.01      2.70 o 
   7  -2   5        1.23        1.29      2.19 o 
  -7  -1   5        3.30        3.37      4.86 o 
  -6  -1   5        6.88       12.06      5.68 o 
  -5  -1   5       54.89       52.95      0.76 o 
  -4  -1   5       34.41       33.57      0.58 o 
  -3  -1   5       13.51       13.17      0.27 o 
  -2  -1   5        0.88        0.72      0.08 o 
  -1  -1   5     1270.51     1286.33     10.38 o 
   0  -1   5       98.42      103.89      0.58 o 
   1  -1   5       97.92       99.03      0.55 o 
   2  -1   5       61.38       55.54      0.49 o 
   3  -1   5       61.89       60.19      0.57 o 
   4  -1   5        8.64        8.67      0.38 o 
   5  -1   5        4.21        4.22      0.30 o 
   6  -1   5        1.04        1.08      2.40 o 
   7  -1   5        0.23        0.28      2.70 o 
  -7   0   5        1.08        1.10      0.33 o 
  -6   0   5       22.24       35.79     17.80 o 
  -5   0   5      113.54      110.03      1.12 o 
  -4   0   5       10.51       11.13      0.30 o 
  -3   0   5        3.57        3.74      0.17 o 
  -2   0   5       39.64       39.68      0.40 o 
  -1   0   5       34.89       32.17      0.33 o 
   0   0   5       24.62       24.57      0.31 o 
   1   0   5      128.92      128.52      0.65 o 
   2   0   5        5.75        5.50      0.15 o 
   3   0   5       25.81       26.68      0.40 o 
   4   0   5        0.89        0.79      0.14 o 
   5   0   5       30.67       30.80      0.64 o 
   6   0   5        3.03        2.92      0.27 o 
   7   0   5        0.30        0.27      2.19 o 
   8   0   5        0.10        0.11      2.34 o 
  -7   1   5        1.04        1.09      0.26 o 
  -6   1   5       13.54       21.46     10.45 o 
  -5   1   5       50.25       51.41      0.78 o 
  -4   1   5        1.87        2.18      0.17 o 
  -3   1   5       40.96       41.74      0.54 o 
  -2   1   5        2.37        2.53      0.17 o 
  -1   1   5       87.85       84.23      0.59 o 
   0   1   5        9.31       10.17      0.20 o 
   1   1   5      387.47      357.34      5.60 o 
   2   1   5        8.12        8.48      0.19 o 
   3   1   5        3.44        3.53      0.15 o 
   4   1   5      144.25      145.35      1.15 o 
   5   1   5        8.03        8.23      0.40 o 
   6   1   5      115.58      114.41      0.58 o 
   7   1   5       11.02       11.16      0.32 o 
   8   1   5        0.79        0.82      2.26 o 
  -6   2   5        2.61        3.69      1.39 o 
  -5   2   5        6.29        6.14      0.24 o 
  -4   2   5        2.65        2.54      0.17 o 
  -3   2   5        3.88        3.83      0.19 o 
  -2   2   5        0.89        1.11      0.13 o 
  -1   2   5       21.88       20.88      0.31 o 
   0   2   5       26.97       25.90      0.29 o 
   1   2   5      290.70      266.59      5.00 o 
   2   2   5        3.55        3.50      0.12 o 
   3   2   5      278.53      283.13      6.29 o 
   4   2   5       35.94       36.57      0.64 o 
   5   2   5       24.80       24.90      0.67 o 
   6   2   5      137.77      132.73      0.58 o 
   7   2   5        1.35        1.39      2.40 o 
   8   2   5        3.80        3.53      0.27 o 
  -6   3   5        0.21        0.29      0.37 o 
  -5   3   5        1.57        1.65      0.14 o 
  -4   3   5        2.14        2.02      0.18 o 
  -3   3   5       49.17       48.75      0.60 o 
  -2   3   5        0.07        0.04      0.10 o 
  -1   3   5        8.60        7.91      0.23 o 
   0   3   5       22.80       23.97      0.33 o 
   1   3   5      427.97      426.05      6.89 o 
   2   3   5       99.26       93.66      0.62 o 
   3   3   5       31.87       32.98      0.43 o 
   4   3   5        1.89        1.98      0.17 o 
   5   3   5        3.81        4.20      0.27 o 
   6   3   5       72.51       68.32      1.18 o 
   7   3   5        5.93        5.08      1.04 o 
   8   3   5        0.00        0.01      1.28 o 
  -5   4   5        7.11        6.90      0.19 o 
  -4   4   5        0.25        0.27      0.11 o 
  -3   4   5       50.63       50.35      0.60 o 
  -2   4   5        1.96        1.59      0.15 o 
  -1   4   5       14.70       13.95      0.27 o 
   0   4   5       14.49       13.86      0.32 o 
   1   4   5      187.37      190.98      0.68 o 
   2   4   5      159.30      158.32      0.55 o 
   3   4   5        0.41        0.51      0.11 o 
   4   4   5        3.83        3.48      0.22 o 
   5   4   5       31.44       30.25      0.10 o 
   6   4   5        0.00        0.01      2.93 o 
   7   4   5        4.24        4.25      0.17 o 
   8   4   5        0.08        0.09      3.51 o 
  -5   5   5        0.02        0.06      0.09 o 
  -4   5   5        0.11        0.13      0.08 o 
  -3   5   5        0.83        0.67      0.12 o 
  -2   5   5        4.73        4.88      0.29 o 
  -1   5   5       16.43       15.17      0.32 o 
   0   5   5        8.13        7.96      0.25 o 
   1   5   5        2.76        2.41      0.17 o 
   2   5   5       51.69       51.28      0.59 o 
   3   5   5        0.58        0.62      0.12 o 
   4   5   5        8.16        8.60      0.31 o 
   5   5   5       37.43       36.88      0.10 o 
   6   5   5        6.06        5.94      0.27 o 
   7   5   5        0.53        0.49      2.25 o 
   8   5   5        0.00        0.00      1.95 o 
  -4   6   5        0.62        0.80      0.08 o 
  -3   6   5        2.96        2.75      0.13 o 
  -2   6   5        8.72        8.75      0.25 o 
  -1   6   5       48.17       47.73      0.61 o 
   0   6   5       30.34       30.73      0.53 o 
   1   6   5        9.89        8.89      0.30 o 
   2   6   5       64.79       68.33      0.73 o 
   3   6   5       23.06       24.45      0.47 o 
   4   6   5        5.03        5.32      0.23 o 
   5   6   5        5.00        4.87      0.10 o 
   6   6   5        0.33        0.34      2.94 o 
   7   6   5        9.77       10.18      1.32 o 
   8   6   5        4.79        5.31      0.27 o 
  -3   7   5        0.04        0.06      0.08 o 
  -2   7   5        1.00        1.00      0.12 o 
  -1   7   5        2.60        2.55      0.17 o 
   0   7   5       32.34       31.67      0.50 o 
   1   7   5       10.22       11.25      0.36 o 
   2   7   5        0.79        1.04      0.17 o 
   3   7   5      210.42      207.89      1.57 o 
   4   7   5        3.31        3.74      0.31 o 
   5   7   5        0.51        0.53      0.68 o 
   6   7   5        0.82        0.81      0.13 o 
   7   7   5        1.47        1.46      2.19 o 
   8   7   5        6.53        6.33      0.27 o 
  -2   8   5        4.47        4.88      0.15 o 
  -1   8   5        3.27        3.43      0.18 o 
   0   8   5        0.15        0.10      0.12 o 
   1   8   5        2.28        2.14      0.17 o 
   2   8   5        0.55        0.58      0.17 o 
   3   8   5      106.84      109.79      1.15 o 
   4   8   5      156.56      152.92      1.45 o 
   5   8   5        0.63        0.62      1.28 o 
   6   8   5        1.09        1.10      3.20 o 
   7   8   5        1.33        1.32      4.96 o 
   8   8   5        0.12        0.10      1.67 o 
  -1   9   5        9.10        9.36      0.17 o 
   0   9   5        0.34        0.21      0.09 o 
   1   9   5        2.52        2.89      0.17 o 
   2   9   5       10.67       11.04      0.29 o 
   3   9   5        3.01        3.48      0.24 o 
   4   9   5        8.57        8.61      0.32 o 
   5   9   5        6.60        6.50      1.18 o 
   6   9   5        4.18        3.87      1.08 o 
   7   9   5        0.61        0.70      2.60 o 
   1  10   5        3.47        3.88      0.14 o 
   2  10   5        0.41        0.36      0.10 o 
   3  10   5        0.02        0.03      0.10 o 
   4  10   5        1.87        1.77      0.16 o 
   5  10   5        0.65        0.60      2.94 o 
   6  10   5        8.23        6.91      1.28 o 
  -5  -9   6        2.12        2.23      2.60 o 
  -1  -9   6       37.22       40.62      0.48 o 
   0  -9   6       34.57       33.17      0.40 o 
   1  -9   6        0.07        0.06      0.08 o 
  -6  -8   6        1.10        1.18      1.35 o 
  -5  -8   6        0.23        0.24      2.95 o 
  -2  -8   6        0.00        0.09      0.14 o 
  -1  -8   6       28.85       27.41      0.48 o 
   0  -8   6        0.05        0.06      0.13 o 
   1  -8   6        8.11        7.52      0.22 o 
   2  -8   6        1.45        1.17      0.11 o 
  -7  -7   6        1.70        1.81      1.21 o 
  -6  -7   6        0.00        0.31      0.37 o 
  -5  -7   6        0.14        0.19      0.48 o 
  -4  -7   6        0.46        0.41      0.16 o 
  -3  -7   6      135.69      132.61      1.31 o 
  -2  -7   6        0.05        0.10      0.19 o 
  -1  -7   6       21.06       20.56      0.44 o 
   0  -7   6       13.89       12.91      0.35 o 
   1  -7   6      131.29      121.24      1.28 o 
   2  -7   6       66.49       62.25      0.65 o 
   3  -7   6        1.09        0.93      0.11 o 
  -7  -6   6        0.34        0.52      0.24 o 
  -6  -6   6        2.24        2.70      0.88 o 
  -5  -6   6       23.57       20.83     18.53 o 
  -4  -6   6        3.64        3.81      0.24 o 
  -3  -6   6      186.05      177.81      1.43 o 
  -2  -6   6      119.35      121.22      1.10 o 
  -1  -6   6        5.08        5.01      0.23 o 
   0  -6   6        1.59        1.71      0.18 o 
   1  -6   6        1.72        1.46      0.17 o 
   2  -6   6       41.08       41.65      0.56 o 
   3  -6   6       62.34       61.32      0.67 o 
   4  -6   6        4.27        4.11      0.17 o 
  -7  -5   6        2.09        2.24      2.21 o 
  -6  -5   6        6.57        8.79      4.00 o 
  -5  -5   6        0.53        0.87      0.34 o 
  -4  -5   6       51.79       50.45      0.76 o 
  -3  -5   6      194.90      214.15      1.31 o 
  -2  -5   6       58.66       58.80      0.65 o 
  -1  -5   6      248.03      262.07      1.39 o 
   0  -5   6       12.17       11.76      0.28 o 
   1  -5   6       13.25       12.95      0.33 o 
   2  -5   6        0.00        0.00      0.14 o 
   3  -5   6       12.12       12.28      0.31 o 
   4  -5   6        3.09        3.28      0.20 o 
   5  -5   6       12.14       12.52      0.26 o 
  -7  -4   6        0.01        0.18      0.44 o 
  -6  -4   6        4.19        4.10      4.44 o 
  -5  -4   6        6.67        4.87      3.99 o 
  -4  -4   6        9.17        9.77      0.32 o 
  -3  -4   6        9.46        8.92      0.27 o 
  -2  -4   6       49.30       53.27      0.61 o 
  -1  -4   6       38.56       36.49      0.49 o 
   0  -4   6       13.40       13.86      0.29 o 
   1  -4   6       12.30       12.68      0.33 o 
   2  -4   6        0.95        0.85      0.14 o 
   3  -4   6        1.62        1.53      0.17 o 
   4  -4   6       17.48       16.92      0.41 o 
   5  -4   6        4.75        5.02      0.21 o 
   6  -4   6        0.09        0.07      1.39 o 
  -7  -3   6        2.93        2.98      2.13 o 
  -6  -3   6       14.02       25.34     12.45 o 
  -5  -3   6       27.30       26.52      0.57 o 
  -4  -3   6        0.15        0.17      0.12 o 
  -3  -3   6        0.82        0.90      0.14 o 
  -2  -3   6      203.19      207.44      1.10 o 
  -1  -3   6        0.47        0.59      0.10 o 
   0  -3   6       33.24       34.46      0.45 o 
   1  -3   6        5.19        5.52      0.19 o 
   2  -3   6       18.73       18.11      0.36 o 
   3  -3   6       25.67       25.91      0.52 o 
   4  -3   6       46.54       48.56      0.83 o 
   5  -3   6        4.30        4.57      0.26 o 
   6  -3   6        0.74        0.81      2.30 o 
  -7  -2   6        0.44        0.49      0.26 o 
  -6  -2   6        9.95       13.85      6.59 o 
  -5  -2   6       19.58       20.19      0.47 o 
  -4  -2   6        3.46        3.24      0.18 o 
  -3  -2   6        0.30        0.17      0.11 o 
  -2  -2   6       18.29       17.47      0.31 o 
  -1  -2   6      526.73      490.65      7.91 o 
   0  -2   6       11.39       10.14      0.22 o 
   1  -2   6        0.04        0.07      0.08 o 
   2  -2   6        5.98        6.16      0.23 o 
   3  -2   6        1.00        1.23      0.15 o 
   4  -2   6       99.73       95.90      1.17 o 
   5  -2   6        4.46        4.81      0.29 o 
   6  -2   6        3.42        3.41      0.27 o 
   7  -2   6        0.83        0.86      2.59 o 
  -7  -1   6        0.21        0.42      0.29 o 
  -6  -1   6        3.47        5.44      2.28 o 
  -5  -1   6       49.26       49.60      0.80 o 
  -4  -1   6       30.23       32.09      0.55 o 
  -3  -1   6       70.72       70.96      0.70 o 
  -2  -1   6        6.50        6.52      0.19 o 
  -1  -1   6       59.05       61.54      0.55 o 
   0  -1   6      889.80      829.77      9.72 o 
   1  -1   6       31.39       31.37      0.34 o 
   2  -1   6        4.90        4.72      0.15 o 
   3  -1   6       44.06       45.11      0.57 o 
   4  -1   6        0.03        0.03      0.13 o 
   5  -1   6        2.47        2.78      0.31 o 
   6  -1   6        2.00        2.04      2.70 o 
   7  -1   6        2.42        2.44      0.31 o 
  -7   0   6        0.94        1.19      0.11 o 
  -6   0   6       12.28       22.49     10.97 o 
  -5   0   6       87.42       86.25      1.01 o 
  -4   0   6       50.53       50.80      0.71 o 
  -3   0   6       40.87       38.91      0.50 o 
  -2   0   6      188.45      180.30      1.02 o 
  -1   0   6       98.33       95.44      0.66 o 
   0   0   6        1.18        1.03      0.08 o 
   1   0   6      231.30      229.93      0.97 o 
   2   0   6       61.83       56.59      0.51 o 
   3   0   6        9.17        9.46      0.27 o 
   4   0   6       33.98       34.16      0.65 o 
   5   0   6       19.44       18.83      0.63 o 
   6   0   6        2.57        2.53      2.80 o 
   7   0   6        1.41        1.56      2.01 o 
   8   0   6        0.10        0.10      2.30 o 
  -6   1   6        3.54        4.99      2.04 o 
  -5   1   6       28.25       27.62      0.55 o 
  -4   1   6       22.61       23.34      0.49 o 
  -3   1   6       92.86       92.81      0.85 o 
  -2   1   6       30.81       33.81      0.48 o 
  -1   1   6       18.85       18.38      0.28 o 
   0   1   6      124.97      127.68      0.75 o 
   1   1   6       28.08       29.17      0.35 o 
   2   1   6       94.84       95.79      0.69 o 
   3   1   6       22.66       24.96      0.37 o 
   4   1   6        1.12        1.07      0.16 o 
   5   1   6       41.55       40.50      0.87 o 
   6   1   6       43.14       39.72      0.82 o 
   7   1   6        0.79        0.82      2.84 o 
   8   1   6        1.63        1.65      2.46 o 
  -6   2   6        5.40        7.15      3.13 o 
  -5   2   6        1.21        1.33      0.17 o 
  -4   2   6       62.91       66.48      0.78 o 
  -3   2   6       48.71       45.41      0.64 o 
  -2   2   6        2.26        2.03      0.15 o 
  -1   2   6        0.07        0.11      0.11 o 
   0   2   6       32.83       32.47      0.43 o 
   1   2   6       61.65       59.59      0.51 o 
   2   2   6       49.00       49.53      0.51 o 
   3   2   6        6.51        6.53      0.25 o 
   4   2   6       36.68       37.04      0.57 o 
   5   2   6        0.43        0.51      0.18 o 
   6   2   6      221.41      207.14      1.28 o 
   7   2   6       11.82       11.76      0.48 o 
   8   2   6        0.75        0.76      2.40 o 
  -5   3   6        2.58        2.25      0.14 o 
  -4   3   6       62.50       62.20      0.72 o 
  -3   3   6        0.20        0.23      0.13 o 
  -2   3   6       15.76       15.36      0.35 o 
  -1   3   6       44.73       44.39      0.52 o 
   0   3   6        0.52        0.45      0.10 o 
   1   3   6      124.12      125.64      0.84 o 
   2   3   6      177.94      179.98      0.93 o 
   3   3   6       23.32       24.50      0.37 o 
   4   3   6       27.71       28.02      0.53 o 
   5   3   6        1.50        1.56      0.18 o 
   6   3   6       24.23       24.89      0.57 o 
   7   3   6        0.81        0.86      2.48 o 
   8   3   6        0.28        0.27      2.70 o 
  -5   4   6        1.23        1.18      0.09 o 
  -4   4   6        0.66        0.85      0.13 o 
  -3   4   6      145.86      147.12      1.03 o 
  -2   4   6      120.21      109.64      0.99 o 
  -1   4   6       12.44       13.56      0.34 o 
   0   4   6        6.36        5.80      0.18 o 
   1   4   6      145.07      146.14      0.93 o 
   2   4   6       28.14       27.32      0.39 o 
   3   4   6       76.86       76.21      0.79 o 
   4   4   6        0.20        0.31      0.13 o 
   5   4   6        3.36        3.40      0.10 o 
   6   4   6        3.35        3.37      0.17 o 
   7   4   6        0.60        0.64      2.15 o 
   8   4   6        9.65        9.76      0.37 o 
  -4   5   6        0.39        0.45      0.10 o 
  -3   5   6        1.95        1.87      0.14 o 
  -2   5   6       45.07       41.80      0.54 o 
  -1   5   6       12.64       12.68      0.38 o 
   0   5   6       39.61       38.48      0.58 o 
   1   5   6        8.74        9.65      0.28 o 
   2   5   6       10.72       12.20      0.31 o 
   3   5   6        9.59       10.44      0.38 o 
   4   5   6       23.82       22.24      0.57 o 
   5   5   6        0.42        0.43      0.10 o 
   6   5   6        0.02        0.02      2.19 o 
   7   5   6        0.26        0.26      2.40 o 
   8   5   6        0.95        0.94      2.09 o 
  -3   6   6        9.82        9.61      0.21 o 
  -2   6   6        0.90        0.72      0.14 o 
  -1   6   6       80.88       77.39      0.72 o 
   0   6   6       81.67       80.08      0.79 o 
   1   6   6        9.25        9.52      0.32 o 
   2   6   6        0.84        0.95      0.15 o 
   3   6   6        0.43        0.42      0.15 o 
   4   6   6        0.00        0.02      0.12 o 
   5   6   6        1.42        1.38      0.10 o 
   6   6   6        1.50        1.46      2.57 o 
   7   6   6        0.03        0.05      2.44 o 
   8   6   6        2.55        2.69      1.99 o 
  -3   7   6        1.72        1.74      0.09 o 
  -2   7   6        1.37        1.36      0.11 o 
  -1   7   6        0.83        0.90      0.14 o 
   0   7   6        3.96        3.91      0.20 o 
   1   7   6       83.88       90.68      0.90 o 
   2   7   6        0.09        0.07      0.16 o 
   3   7   6       84.69       84.53      1.01 o 
   4   7   6       76.66       73.32      1.01 o 
   5   7   6        7.06        6.54      0.32 o 
   6   7   6        0.72        0.78      2.57 o 
   7   7   6        0.07        0.06      2.50 o 
   8   7   6        1.09        1.16      2.34 o 
  -1   8   6       20.23       19.93      0.31 o 
   0   8   6        0.34        0.30      0.11 o 
   1   8   6        0.97        1.00      0.14 o 
   2   8   6       14.56       14.77      0.39 o 
   3   8   6       63.68       63.61      0.88 o 
   4   8   6       12.48       13.53      0.45 o 
   5   8   6        6.39        6.22      0.58 o 
   6   8   6        0.33        0.36      2.19 o 
   7   8   6        1.05        1.08      2.40 o 
   0   9   6        2.90        3.05      0.15 o 
   1   9   6        4.18        4.05      0.17 o 
   2   9   6        1.87        1.78      0.15 o 
   3   9   6        2.44        2.55      0.19 o 
   4   9   6       11.66       11.62      0.37 o 
   5   9   6       26.02       26.34      0.37 o 
   6   9   6       24.47       22.01      0.92 o 
   7   9   6        0.20        0.19      2.17 o 
   2  10   6        1.50        1.63      0.11 o 
   3  10   6        2.18        2.28      0.14 o 
   4  10   6        2.59        2.64      0.16 o 
   5  10   6        1.42        1.52      2.30 o 
  -5  -9   7        1.82        1.84      2.34 o 
   0  -9   7       14.33       14.56      0.24 o 
  -6  -8   7        3.46        3.24      0.17 o 
  -5  -8   7        0.52        0.56      2.40 o 
  -2  -8   7        0.40        0.41      0.13 o 
  -1  -8   7        1.94        1.96      0.16 o 
   0  -8   7        0.17        0.22      0.12 o 
   1  -8   7        2.01        2.39      0.15 o 
   2  -8   7        0.42        0.59      0.09 o 
  -6  -7   7        0.44        0.34      0.34 o 
  -5  -7   7        0.95        1.35      0.49 o 
  -4  -7   7        3.86        3.98      0.24 o 
  -3  -7   7        2.68        2.56      0.31 o 
  -2  -7   7        0.11        0.03      0.15 o 
  -1  -7   7       50.31       49.59      0.65 o 
   0  -7   7        1.22        1.10      0.16 o 
   1  -7   7        0.35        0.37      0.14 o 
   2  -7   7        1.84        1.87      0.14 o 
   3  -7   7       24.85       24.88      0.34 o 
  -7  -6   7        0.42        0.51      0.25 o 
  -6  -6   7        3.68        5.06      2.08 o 
  -5  -6   7        6.17        6.54      5.12 o 
  -4  -6   7        1.61        1.85      0.22 o 
  -3  -6   7        3.10        3.40      0.23 o 
  -2  -6   7        6.95        7.22      0.35 o 
  -1  -6   7      210.08      203.75      1.30 o 
   0  -6   7       45.12       43.31      0.62 o 
   1  -6   7        5.84        5.95      0.24 o 
   2  -6   7        5.91        6.55      0.26 o 
   3  -6   7        4.50        5.22      0.20 o 
   4  -6   7       18.77       18.67      0.33 o 
  -7  -5   7        5.88        6.25      6.73 o 
  -6  -5   7        0.37        0.48      0.27 o 
  -5  -5   7        1.03        0.95      0.28 o 
  -4  -5   7        3.29        3.52      0.21 o 
  -3  -5   7        6.03        6.33      0.26 o 
  -2  -5   7       11.85       10.74      0.33 o 
  -1  -5   7      461.93      431.00      1.85 o 
   0  -5   7       28.18       27.88      0.44 o 
   1  -5   7       12.85       13.65      0.36 o 
   2  -5   7        8.18        8.75      0.30 o 
   3  -5   7        0.03        0.06      0.12 o 
   4  -5   7        4.39        4.70      0.20 o 
   5  -5   7        0.42        0.45      0.10 o 
  -7  -4   7        0.84        0.88      0.10 o 
  -6  -4   7        9.59       15.57      7.44 o 
  -5  -4   7        1.88        2.40      1.59 o 
  -4  -4   7       32.33       35.35      0.57 o 
  -3  -4   7        8.67        8.26      0.33 o 
  -2  -4   7       18.33       18.91      0.39 o 
  -1  -4   7      174.51      165.46      1.09 o 
   0  -4   7      260.98      246.39      1.31 o 
   1  -4   7        0.04        0.03      0.12 o 
   2  -4   7        0.49        0.58      0.15 o 
   3  -4   7        5.07        5.36      0.26 o 
   4  -4   7        0.14        0.13      0.13 o 
   5  -4   7        2.81        3.04      0.18 o 
   6  -4   7        1.57        1.55      2.19 o 
  -7  -3   7        0.51        0.48      0.26 o 
  -6  -3   7       12.80       13.10     13.55 o 
  -5  -3   7       72.74       70.43      0.93 o 
  -4  -3   7        2.78        2.90      0.20 o 
  -3  -3   7        7.33        7.67      0.26 o 
  -2  -3   7       12.65       11.70      0.30 o 
  -1  -3   7        9.56        9.25      0.26 o 
   0  -3   7       14.03       12.73      0.25 o 
   1  -3   7        5.74        5.97      0.23 o 
   2  -3   7      157.86      160.02      1.09 o 
   3  -3   7       12.55       12.24      0.38 o 
   4  -3   7        3.23        3.42      0.24 o 
   5  -3   7        5.20        5.35      0.28 o 
   6  -3   7       11.09       11.49      0.37 o 
  -7  -2   7        0.16        0.20      0.42 o 
  -6  -2   7        0.74        0.77      0.13 o 
  -5  -2   7        1.80        1.74      0.17 o 
  -4  -2   7       25.27       25.51      0.52 o 
  -3  -2   7       46.62       43.32      0.59 o 
  -2  -2   7      104.40      106.25      0.84 o 
  -1  -2   7       59.41       54.11      0.56 o 
   0  -2   7       35.60       37.80      0.47 o 
   1  -2   7       56.89       61.15      0.59 o 
   2  -2   7       21.72       21.24      0.34 o 
   3  -2   7        8.44        9.48      0.29 o 
   4  -2   7       68.01       66.38      1.01 o 
   5  -2   7        0.02        0.02      0.15 o 
   6  -2   7       11.21       11.20      0.27 o 
   7  -2   7        0.58        0.61      2.15 o 
  -7  -1   7        0.77        0.81      0.09 o 
  -6  -1   7        4.08        5.89      2.51 o 
  -5  -1   7       23.38       22.64      0.51 o 
  -4  -1   7        6.97        6.67      0.27 o 
  -3  -1   7       12.15       11.05      0.31 o 
  -2  -1   7       55.62       51.49      0.59 o 
  -1  -1   7      121.66      122.62      0.77 o 
   0  -1   7       70.13       66.58      0.59 o 
   1  -1   7      226.98      236.60      1.11 o 
   2  -1   7      172.12      173.92      1.02 o 
   3  -1   7       11.89       12.02      0.35 o 
   4  -1   7       29.64       30.78      0.59 o 
   5  -1   7        0.16        0.18      0.17 o 
   6  -1   7        4.71        4.88      2.40 o 
   7  -1   7        0.02        0.01      2.94 o 
  -6   0   7        0.69        0.71      0.12 o 
  -5   0   7       11.03       11.12      0.37 o 
  -4   0   7       83.93       84.55      0.94 o 
  -3   0   7       86.95       89.75      0.86 o 
  -2   0   7       50.16       51.12      0.60 o 
  -1   0   7        0.01        0.01      0.09 o 
   0   0   7        5.48        5.14      0.16 o 
   1   0   7      416.27      437.70      7.72 o 
   2   0   7      104.77      102.73      0.86 o 
   3   0   7        0.21        0.27      0.13 o 
   4   0   7       47.09       46.64      0.76 o 
   5   0   7       11.28       10.94      0.51 o 
   6   0   7       10.16       10.14      0.17 o 
   7   0   7        0.13        0.14      2.30 o 
   8   0   7        0.01        0.01      2.34 o 
  -6   1   7        2.13        2.42      0.74 o 
  -5   1   7        8.47        8.69      0.29 o 
  -4   1   7       15.34       16.20      0.42 o 
  -3   1   7      387.27      393.52      1.87 o 
  -2   1   7        0.53        0.55      0.14 o 
  -1   1   7       28.79       27.56      0.42 o 
   0   1   7       75.65       72.46      0.64 o 
   1   1   7       44.87       45.37      0.51 o 
   2   1   7        2.88        3.11      0.18 o 
   3   1   7        1.71        1.53      0.12 o 
   4   1   7       13.60       13.26      0.44 o 
   5   1   7        0.00        0.10      0.17 o 
   6   1   7       33.95       34.45      0.37 o 
   7   1   7        5.40        5.14      0.17 o 
   8   1   7        3.68        3.74      0.15 o 
  -6   2   7        0.15        0.13      0.45 o 
  -5   2   7        0.92        0.97      0.14 o 
  -4   2   7       25.35       27.38      0.51 o 
  -3   2   7       77.91       76.63      0.85 o 
  -2   2   7       70.16       68.94      0.78 o 
  -1   2   7       19.71       18.34      0.37 o 
   0   2   7        1.05        0.92      0.10 o 
   1   2   7        7.68        8.06      0.22 o 
   2   2   7        8.74        9.31      0.23 o 
   3   2   7       81.22       82.05      0.78 o 
   4   2   7        0.65        0.77      0.15 o 
   5   2   7       21.46       21.93      0.55 o 
   6   2   7        1.93        2.00      2.30 o 
   7   2   7        1.29        1.33      2.94 o 
   8   2   7       11.86       11.50      0.27 o 
  -5   3   7        0.43        0.28      0.08 o 
  -4   3   7        0.99        0.89      0.14 o 
  -3   3   7        1.87        1.81      0.18 o 
  -2   3   7       38.93       38.56      0.56 o 
  -1   3   7       47.70       46.73      0.62 o 
   0   3   7       58.21       58.81      0.59 o 
   1   3   7       29.09       28.79      0.42 o 
   2   3   7       24.22       25.85      0.39 o 
   3   3   7       48.17       49.16      0.61 o 
   4   3   7        3.42        3.60      0.19 o 
   5   3   7        4.05        3.56      0.30 o 
   6   3   7        6.88        6.89      0.27 o 
   7   3   7        5.83        5.56      0.14 o 
   8   3   7       36.60       37.27      0.37 o 
  -5   4   7        0.70        0.54      0.07 o 
  -4   4   7        1.02        0.99      0.12 o 
  -3   4   7        4.45        4.32      0.21 o 
  -2   4   7        6.92        6.97      0.28 o 
  -1   4   7       91.66       92.97      0.84 o 
   0   4   7       81.68       77.90      0.80 o 
   1   4   7      134.51      141.75      0.99 o 
   2   4   7        7.57        7.67      0.24 o 
   3   4   7      129.80      130.16      1.11 o 
   4   4   7       35.89       35.18      0.60 o 
   5   4   7        1.20        1.10      0.10 o 
   6   4   7        0.05        0.05      2.30 o 
   7   4   7        3.08        3.44      0.27 o 
   8   4   7        0.03        0.03      2.19 o 
  -4   5   7        0.22        0.22      0.08 o 
  -3   5   7        1.55        1.33      0.11 o 
  -2   5   7        1.64        1.61      0.15 o 
  -1   5   7       42.67       40.11      0.50 o 
   0   5   7       13.55       13.21      0.33 o 
   1   5   7       93.07       92.55      0.87 o 
   2   5   7       29.11       29.54      0.49 o 
   3   5   7      135.31      130.36      1.14 o 
   4   5   7       44.71       44.54      0.79 o 
   5   5   7        1.17        1.30      0.20 o 
   6   5   7        2.60        2.54      2.09 o 
   7   5   7        0.01        0.01      2.94 o 
   8   5   7        0.03        0.04      2.19 o 
  -3   6   7        0.01        0.03      0.07 o 
  -2   6   7        1.67        1.73      0.14 o 
  -1   6   7        5.32        5.35      0.22 o 
   0   6   7       20.02       22.08      0.47 o 
   1   6   7       60.23       63.10      0.76 o 
   2   6   7       63.68       64.26      0.80 o 
   3   6   7       91.43       91.39      0.97 o 
   4   6   7        3.76        3.82      0.25 o 
   5   6   7        0.97        1.05      1.11 o 
   6   6   7        0.30        0.30      2.09 o 
   7   6   7        3.34        2.98      0.27 o 
   8   6   7        0.03        0.03      2.09 o 
  -2   7   7        2.16        2.40      0.13 o 
  -1   7   7        0.00        0.09      0.10 o 
   0   7   7        9.57        9.61      0.30 o 
   1   7   7        6.33        5.93      0.22 o 
   2   7   7       24.09       24.14      0.51 o 
   3   7   7       92.47       91.36      1.02 o 
   4   7   7        1.80        1.95      0.22 o 
   5   7   7        0.17        0.20      2.16 o 
   6   7   7        0.55        0.67      2.50 o 
   7   7   7        0.02        0.01      2.25 o 
   8   7   7        0.19        0.19      2.01 o 
  -1   8   7        1.22        1.25      0.11 o 
   0   8   7        0.31        0.33      0.12 o 
   1   8   7        1.67        1.84      0.17 o 
   2   8   7        1.88        1.76      0.16 o 
   3   8   7        0.48        0.49      0.16 o 
   4   8   7        2.91        2.96      0.23 o 
   5   8   7      169.56      159.68      1.00 o 
   6   8   7       19.92       19.74      0.48 o 
   7   8   7        0.02        0.02      2.30 o 
   0   9   7        0.01        0.05      0.07 o 
   1   9   7        3.10        2.98      0.15 o 
   2   9   7        0.10        0.10      0.11 o 
   3   9   7        2.53        2.62      0.18 o 
   4   9   7        3.36        3.26      0.18 o 
   5   9   7        0.15        0.15      2.11 o 
   6   9   7        9.87        9.94      0.27 o 
   3  10   7        0.47        0.47      0.09 o 
   4  10   7        0.17        0.24      0.08 o 
  -1  -9   8       11.93       12.19      0.22 o 
  -5  -8   8        1.81        1.97      2.60 o 
  -2  -8   8        2.70        3.05      0.17 o 
  -1  -8   8       12.57       11.79      0.31 o 
   0  -8   8        0.43        0.39      0.12 o 
   1  -8   8        0.58        0.53      0.12 o 
  -6  -7   8        2.64        3.42      1.23 o 
  -5  -7   8        0.01        0.01      0.48 o 
  -4  -7   8        0.03        0.04      0.13 o 
  -3  -7   8       19.95       19.29      0.45 o 
  -2  -7   8       30.44       30.66      0.51 o 
  -1  -7   8        0.45        0.50      0.14 o 
   0  -7   8        3.05        2.93      0.18 o 
   1  -7   8        0.06        0.01      0.11 o 
   2  -7   8        5.22        4.56      0.17 o 
   3  -7   8        5.83        6.05      0.15 o 
  -6  -6   8        0.33        0.31      0.36 o 
  -5  -6   8        9.79        8.04      6.07 o 
  -4  -6   8        2.14        1.83      0.17 o 
  -3  -6   8       22.46       24.38      0.48 o 
  -2  -6   8        5.32        5.30      0.24 o 
  -1  -6   8       53.80       53.54      0.68 o 
   0  -6   8        4.99        5.40      0.24 o 
   1  -6   8       14.28       13.77      0.35 o 
   2  -6   8        0.73        0.56      0.13 o 
   3  -6   8        5.73        5.54      0.19 o 
   4  -6   8       16.65       15.33      0.23 o 
  -6  -5   8        0.08        0.10      0.49 o 
  -5  -5   8        0.98        1.50      0.60 o 
  -4  -5   8        2.40        2.73      0.19 o 
  -3  -5   8       29.60       29.35      0.60 o 
  -2  -5   8        8.74        9.07      0.31 o 
  -1  -5   8      402.75      373.23      1.78 o 
   0  -5   8      100.61      101.44      0.87 o 
   1  -5   8       92.89       92.47      0.89 o 
   2  -5   8        0.29        0.33      0.13 o 
   3  -5   8        0.02        0.05      0.11 o 
   4  -5   8        0.00        0.02      0.11 o 
   5  -5   8        0.37        0.35      0.08 o 
  -6  -4   8        0.90        0.93      0.11 o 
  -5  -4   8        0.94        1.26      0.31 o 
  -4  -4   8       12.24       12.30      0.38 o 
  -3  -4   8       14.86       15.86      0.39 o 
  -2  -4   8        0.81        0.69      0.15 o 
  -1  -4   8        7.43        6.74      0.26 o 
   0  -4   8        4.05        3.87      0.21 o 
   1  -4   8       27.86       28.95      0.51 o 
   2  -4   8        0.62        0.62      0.16 o 
   3  -4   8        0.05        0.13      0.13 o 
   4  -4   8        1.11        1.32      0.14 o 
   5  -4   8        0.03        0.10      0.10 o 
  -6  -3   8        4.10        5.20      2.15 o 
  -5  -3   8        2.64        2.65      0.21 o 
  -4  -3   8       46.35       44.47      0.73 o 
  -3  -3   8       54.65       57.32      0.72 o 
  -2  -3   8        0.02        0.12      0.12 o 
  -1  -3   8       23.19       21.62      0.40 o 
   0  -3   8        0.61        0.61      0.12 o 
   1  -3   8      185.87      172.04      1.14 o 
   2  -3   8       21.70       22.22      0.48 o 
   3  -3   8        0.48        0.41      0.17 o 
   4  -3   8        5.39        5.88      0.26 o 
   5  -3   8        0.75        0.68      0.15 o 
   6  -3   8        1.69        1.73      2.16 o 
  -6  -2   8        0.74        0.78      0.12 o 
  -5  -2   8        3.42        3.81      0.21 o 
  -4  -2   8        0.40        0.27      0.13 o 
  -3  -2   8       18.27       17.99      0.38 o 
  -2  -2   8       20.45       19.84      0.36 o 
  -1  -2   8        2.06        2.01      0.12 o 
   0  -2   8       11.54       11.93      0.29 o 
   1  -2   8       89.93       91.05      0.74 o 
   2  -2   8       32.97       33.14      0.54 o 
   3  -2   8       42.43       42.06      0.69 o 
   4  -2   8        5.04        5.58      0.29 o 
   5  -2   8        5.72        5.30      0.33 o 
   6  -2   8       23.87       22.96      0.37 o 
  -6  -1   8        0.92        1.04      0.10 o 
  -5  -1   8        1.16        1.25      0.14 o 
  -4  -1   8        5.95        6.88      0.27 o 
  -3  -1   8       14.36       15.90      0.38 o 
  -2  -1   8       10.91       12.22      0.33 o 
  -1  -1   8        5.42        5.20      0.18 o 
   0  -1   8       34.75       34.19      0.44 o 
   1  -1   8       99.04      102.03      0.81 o 
   2  -1   8       35.36       36.03      0.53 o 
   3  -1   8       29.37       31.32      0.51 o 
   4  -1   8       11.99       12.15      0.43 o 
   5  -1   8        0.60        0.51      0.19 o 
   6  -1   8        3.44        3.60      0.17 o 
   7  -1   8        0.35        0.39      2.94 o 
  -6   0   8        2.61        3.55      1.30 o 
  -5   0   8        0.20        0.22      0.10 o 
  -4   0   8       36.77       37.76      0.63 o 
  -3   0   8      293.10      296.20      1.66 o 
  -2   0   8       61.74       56.57      0.69 o 
  -1   0   8        9.16        9.32      0.27 o 
   0   0   8       68.62       66.00      0.65 o 
   1   0   8       22.32       24.22      0.38 o 
   2   0   8       10.15       10.39      0.32 o 
   3   0   8      104.00      101.86      1.04 o 
   4   0   8        3.75        4.01      0.34 o 
   5   0   8       31.92       31.45      0.84 o 
   6   0   8        2.82        2.93      0.13 o 
   7   0   8        2.04        2.08      2.35 o 
  -6   1   8        0.74        0.59      0.20 o 
  -5   1   8        2.65        2.57      0.16 o 
  -4   1   8        0.12        0.12      0.13 o 
  -3   1   8       33.23       36.59      0.60 o 
  -2   1   8        0.12        0.02      0.16 o 
  -1   1   8       36.78       37.37      0.51 o 
   0   1   8        0.87        0.85      0.15 o 
   1   1   8       17.38       17.68      0.36 o 
   2   1   8       72.35       72.87      0.75 o 
   3   1   8        5.02        5.45      0.23 o 
   4   1   8        0.77        0.64      0.16 o 
   5   1   8       35.18       33.91      0.83 o 
   6   1   8        0.56        0.57      2.11 o 
   7   1   8        0.56        0.57      2.00 o 
   8   1   8        0.37        0.42      1.89 o 
  -5   2   8        5.12        5.78      0.18 o 
  -4   2   8        2.17        2.26      0.17 o 
  -3   2   8        0.15        0.00      0.13 o 
  -2   2   8      197.90      190.86      1.35 o 
  -1   2   8      483.92      441.23      1.94 o 
   0   2   8       50.39       50.12      0.56 o 
   1   2   8       13.75       14.81      0.31 o 
   2   2   8        0.64        0.70      0.12 o 
   3   2   8        1.99        1.89      0.15 o 
   4   2   8        8.04        7.70      0.35 o 
   5   2   8        4.48        5.13      0.35 o 
   6   2   8        0.00        0.00      2.50 o 
   7   2   8       11.65       11.53      0.37 o 
   8   2   8       12.63       12.99      0.41 o 
  -5   3   8        1.14        1.21      0.10 o 
  -4   3   8        5.65        5.49      0.17 o 
  -3   3   8       10.84       10.65      0.29 o 
  -2   3   8        0.75        0.89      0.16 o 
  -1   3   8        3.35        3.52      0.24 o 
   0   3   8      173.78      162.21      1.15 o 
   1   3   8       70.56       63.84      0.69 o 
   2   3   8        8.33        8.03      0.24 o 
   3   3   8       46.82       50.37      0.61 o 
   4   3   8        6.68        6.85      0.28 o 
   5   3   8        2.00        2.13      0.18 o 
   6   3   8        0.15        0.12      2.26 o 
   7   3   8        5.44        5.21      0.27 o 
   8   3   8        7.99        7.15      0.31 o 
  -4   4   8        0.10        0.00      0.08 o 
  -3   4   8        1.89        1.80      0.15 o 
  -2   4   8       25.69       26.18      0.47 o 
  -1   4   8      106.23      106.66      0.91 o 
   0   4   8       53.84       52.48      0.70 o 
   1   4   8       20.50       19.46      0.41 o 
   2   4   8       57.07       61.04      0.68 o 
   3   4   8       28.19       28.38      0.55 o 
   4   4   8       10.67       10.39      0.36 o 
   5   4   8        7.60        7.53      0.10 o 
   6   4   8        0.31        0.32      2.93 o 
   7   4   8        0.04        0.04      2.40 o 
   8   4   8        0.79        0.82      2.19 o 
  -3   5   8        1.94        1.76      0.12 o 
  -2   5   8        0.16        0.15      0.10 o 
  -1   5   8       14.71       14.23      0.35 o 
   0   5   8        0.66        0.88      0.17 o 
   1   5   8        4.90        5.10      0.24 o 
   2   5   8      114.30      115.93      1.02 o 
   3   5   8        4.34        4.26      0.22 o 
   4   5   8       13.81       14.30      0.43 o 
   5   5   8       29.05       27.52      0.10 o 
   6   5   8        5.31        5.48      0.27 o 
   7   5   8        0.60        0.64      2.94 o 
   8   5   8        0.23        0.23      2.50 o 
  -3   6   8        0.03        0.05      0.05 o 
  -2   6   8        2.18        1.90      0.15 o 
  -1   6   8       13.06       13.25      0.30 o 
   0   6   8        8.38        8.15      0.25 o 
   1   6   8       28.71       29.16      0.48 o 
   2   6   8        9.44        9.91      0.32 o 
   3   6   8        5.03        4.97      0.23 o 
   4   6   8       33.76       32.81      0.69 o 
   5   6   8        1.46        1.36      0.10 o 
   6   6   8        1.51        1.49      1.93 o 
   7   6   8        0.21        0.25      1.89 o 
   8   6   8        0.58        0.58      1.58 o 
  -2   7   8        0.18        0.10      0.05 o 
  -1   7   8        0.32        0.45      0.09 o 
   0   7   8        1.10        1.22      0.15 o 
   1   7   8        0.37        0.40      0.12 o 
   2   7   8        0.01        0.03      0.10 o 
   3   7   8        0.04        0.11      0.14 o 
   4   7   8        5.50        5.65      0.28 o 
   5   7   8       12.29       12.20      0.27 o 
   6   7   8        0.00        0.00      1.24 o 
   7   7   8        0.43        0.42      1.93 o 
   0   8   8        3.61        3.77      0.14 o 
   1   8   8        4.38        4.64      0.17 o 
   2   8   8        0.69        0.77      0.15 o 
   3   8   8        0.34        0.56      0.13 o 
   4   8   8       12.20       12.89      0.36 o 
   5   8   8        2.23        2.30      1.18 o 
   6   8   8       14.81       15.01      0.37 o 
   7   8   8        3.06        2.92      0.17 o 
   1   9   8        0.20        0.19      0.08 o 
   2   9   8        1.55        1.42      0.12 o 
   3   9   8        2.17        2.07      0.15 o 
   4   9   8        0.03        0.09      0.10 o 
   5   9   8        2.84        2.76      0.16 o 
   6   9   8        0.12        0.13      2.94 o 
  -2  -8   9        0.19        0.17      0.10 o 
  -1  -8   9        5.14        5.17      0.20 o 
   0  -8   9        0.35        0.39      0.10 o 
   1  -8   9        1.75        1.74      0.09 o 
  -5  -7   9        5.22        6.84      4.37 o 
  -4  -7   9        2.07        2.16      0.17 o 
  -3  -7   9        3.44        3.83      0.18 o 
  -2  -7   9        6.40        6.39      0.22 o 
  -1  -7   9        6.09        5.72      0.21 o 
   0  -7   9        0.38        0.39      0.12 o 
   1  -7   9        0.29        0.39      0.10 o 
   2  -7   9        0.05        0.14      0.08 o 
  -5  -6   9        0.31        0.76      0.43 o 
  -4  -6   9        0.09        0.01      0.12 o 
  -3  -6   9        0.96        0.94      0.14 o 
  -2  -6   9        0.07        0.11      0.12 o 
  -1  -6   9       36.65       37.34      0.55 o 
   0  -6   9        0.00        0.01      0.13 o 
   1  -6   9       56.08       52.21      0.62 o 
   2  -6   9        5.31        5.27      0.20 o 
   3  -6   9        1.11        1.25      0.10 o 
  -6  -5   9        1.78        2.43      0.73 o 
  -5  -5   9       10.72        9.41      7.04 o 
  -4  -5   9        3.06        3.53      0.20 o 
  -3  -5   9        0.94        0.95      0.15 o 
  -2  -5   9        0.57        0.63      0.15 o 
  -1  -5   9       25.76       25.72      0.48 o 
   0  -5   9        0.57        0.64      0.17 o 
   1  -5   9      128.80      122.67      1.00 o 
   2  -5   9       21.32       19.99      0.40 o 
   3  -5   9        0.05        0.11      0.12 o 
   4  -5   9        1.29        1.38      0.11 o 
  -6  -4   9        0.04        0.21      0.41 o 
  -5  -4   9        2.10        2.81      1.67 o 
  -4  -4   9        1.56        1.64      0.17 o 
  -3  -4   9        3.50        3.53      0.23 o 
  -2  -4   9        2.75        2.77      0.18 o 
  -1  -4   9        0.92        0.81      0.14 o 
   0  -4   9       27.45       26.03      0.49 o 
   1  -4   9      479.69      453.30      1.95 o 
   2  -4   9       46.96       50.79      0.66 o 
   3  -4   9        2.43        2.49      0.19 o 
   4  -4   9        0.64        0.57      0.11 o 
   5  -4   9        0.28        0.36      0.10 o 
  -6  -3   9        8.02       10.20      4.67 o 
  -5  -3   9        1.35        1.29      0.14 o 
  -4  -3   9       38.90       40.00      0.62 o 
  -3  -3   9       44.67       43.88      0.64 o 
  -2  -3   9       30.49       28.70      0.51 o 
  -1  -3   9       11.38       11.20      0.31 o 
   0  -3   9        0.68        0.65      1.15 o 
   1  -3   9        0.65        0.44      0.16 o 
   2  -3   9       58.46       59.35      0.76 o 
   3  -3   9        6.77        7.05      0.29 o 
   4  -3   9        4.40        4.50      0.24 o 
   5  -3   9        0.26        0.23      0.12 o 
   6  -3   9        0.07        0.08      2.01 o 
  -6  -2   9        0.71        0.64      0.17 o 
  -5  -2   9        0.18        0.15      0.12 o 
  -4  -2   9       39.47       40.33      0.62 o 
  -3  -2   9       63.48       68.11      0.80 o 
  -2  -2   9       44.69       44.06      0.63 o 
  -1  -2   9        7.32        8.28      0.27 o 
   0  -2   9        0.90        1.03      0.12 o 
   1  -2   9        0.86        0.97      0.13 o 
   2  -2   9       25.86       27.99      0.50 o 
   3  -2   9       24.33       26.57      0.51 o 
   4  -2   9       10.27       10.67      0.40 o 
   5  -2   9        1.18        1.18      0.17 o 
   6  -2   9        1.87        1.91      2.19 o 
  -6  -1   9        0.51        0.55      0.09 o 
  -5  -1   9        3.25        3.28      0.19 o 
  -4  -1   9        9.10        9.76      0.29 o 
  -3  -1   9        3.47        3.66      0.21 o 
  -2  -1   9        5.97        5.94      0.25 o 
  -1  -1   9       25.25       24.11      0.45 o 
   0  -1   9      105.53      100.93      0.86 o 
   1  -1   9        8.29        7.98      0.25 o 
   2  -1   9        1.02        1.09      0.16 o 
   3  -1   9      114.63      113.01      1.13 o 
   4  -1   9        0.27        0.11      0.16 o 
   5  -1   9        3.28        3.50      0.24 o 
   6  -1   9        1.61        1.62      1.93 o 
   7  -1   9        0.32        0.32      1.39 o 
  -5   0   9        0.49        0.37      0.10 o 
  -4   0   9       27.47       30.83      0.51 o 
  -3   0   9        4.07        4.09      0.23 o 
  -2   0   9        0.71        0.86      0.17 o 
  -1   0   9       39.87       40.19      0.53 o 
   0   0   9        6.89        6.38      0.21 o 
   1   0   9       33.64       33.49      0.47 o 
   2   0   9       16.37       16.44      0.42 o 
   3   0   9       83.14       82.72      1.02 o 
   4   0   9       53.10       53.17      0.97 o 
   5   0   9        6.41        6.58      0.33 o 
   6   0   9        0.27        0.28      1.39 o 
   7   0   9        0.00        0.00      1.69 o 
  -5   1   9        0.11        0.14      0.08 o 
  -4   1   9        6.66        7.43      0.24 o 
  -3   1   9       14.31       14.39      0.38 o 
  -2   1   9      290.16      308.12      1.73 o 
  -1   1   9      328.15      299.19      1.63 o 
   0   1   9        5.64        6.42      0.24 o 
   1   1   9        0.99        0.87      0.13 o 
   2   1   9        6.42        5.79      0.23 o 
   3   1   9       21.28       21.01      0.51 o 
   4   1   9        3.76        4.02      0.33 o 
   5   1   9        6.60        7.23      0.34 o 
   6   1   9        3.00        2.92      0.27 o 
   7   1   9        0.02        0.01      1.39 o 
  -5   2   9        0.31        0.26      0.06 o 
  -4   2   9        0.69        0.74      0.11 o 
  -3   2   9       10.78       10.83      0.36 o 
  -2   2   9        0.76        0.86      0.17 o 
  -1   2   9      108.58      106.13      1.01 o 
   0   2   9       10.48       10.77      0.33 o 
   1   2   9        3.41        3.63      0.20 o 
   2   2   9        2.25        2.14      0.16 o 
   3   2   9        7.33        6.80      0.31 o 
   4   2   9        0.37        0.37      0.14 o 
   5   2   9        1.50        1.60      0.23 o 
   6   2   9        2.60        2.52      0.17 o 
   7   2   9        3.58        3.58      0.19 o 
  -4   3   9        0.61        0.69      0.11 o 
  -3   3   9        2.71        2.52      0.17 o 
  -2   3   9       14.91       13.57      0.38 o 
  -1   3   9       61.25       58.64      0.77 o 
   0   3   9      154.18      157.53      1.19 o 
   1   3   9       46.23       47.48      0.63 o 
   2   3   9        5.09        5.84      0.23 o 
   3   3   9        1.69        1.77      0.17 o 
   4   3   9        2.79        3.04      0.22 o 
   5   3   9       10.07       10.17      0.39 o 
   6   3   9        0.01        0.01      1.89 o 
   7   3   9        0.25        0.23      1.94 o 
   8   3   9        0.01        0.02      1.97 o 
  -4   4   9        2.16        2.08      0.09 o 
  -3   4   9        1.52        1.44      0.12 o 
  -2   4   9        0.22        0.28      0.10 o 
  -1   4   9        0.98        0.93      0.14 o 
   0   4   9       85.79       86.77      0.90 o 
   1   4   9       36.68       35.04      0.57 o 
   2   4   9       45.82       47.27      0.62 o 
   3   4   9        6.85        6.29      0.25 o 
   4   4   9        5.18        5.12      0.30 o 
   5   4   9       24.88       25.10      0.10 o 
   6   4   9        2.57        2.59      0.07 o 
   7   4   9        0.12        0.13      2.01 o 
   8   4   9        0.55        0.58      1.49 o 
  -3   5   9        1.64        1.50      0.10 o 
  -2   5   9        1.80        1.77      0.15 o 
  -1   5   9        2.04        1.97      0.14 o 
   0   5   9        0.60        0.69      0.14 o 
   1   5   9       33.11       33.94      0.56 o 
   2   5   9      103.18      101.11      1.05 o 
   3   5   9        8.31        7.95      0.33 o 
   4   5   9        0.35        0.43      0.17 o 
   5   5   9       20.92       20.13      0.10 o 
   6   5   9       17.76       17.19      0.16 o 
   7   5   9        0.02        0.02      1.18 o 
  -2   6   9        1.25        1.02      0.09 o 
  -1   6   9        3.50        3.54      0.17 o 
   0   6   9        2.84        2.72      0.18 o 
   1   6   9       11.22       10.55      0.30 o 
   2   6   9       40.60       41.35      0.62 o 
   3   6   9        4.54        4.65      0.25 o 
   4   6   9       17.29       17.49      0.44 o 
   5   6   9        0.01        0.00      0.10 o 
   6   6   9        0.01        0.02      2.13 o 
   7   6   9        0.15        0.13      2.00 o 
  -1   7   9        0.67        0.78      0.08 o 
   0   7   9        1.12        1.04      0.11 o 
   1   7   9        0.18        0.12      0.12 o 
   2   7   9        1.22        1.32      0.15 o 
   3   7   9       10.65        9.75      0.33 o 
   4   7   9       50.41       49.79      0.72 o 
   5   7   9        1.53        1.64      0.13 o 
   6   7   9        0.15        0.15      0.97 o 
   7   7   9        0.14        0.16      0.99 o 
   0   8   9        1.63        1.66      0.10 o 
   1   8   9        3.06        3.52      0.14 o 
   2   8   9        5.77        5.85      0.19 o 
   3   8   9        1.04        0.94      0.12 o 
   4   8   9        0.05        0.11      0.10 o 
   5   8   9        1.88        1.96      0.93 o 
   6   8   9        2.32        2.31      0.09 o 
   3   9   9        0.07        0.08      0.08 o 
   4   9   9        2.07        2.21      0.12 o 
  -2  -8  10        0.11        0.12      0.08 o 
  -1  -8  10        4.20        4.48      0.13 o 
  -4  -7  10        6.21        6.46      0.17 o 
  -3  -7  10        1.47        1.78      0.13 o 
  -2  -7  10       46.08       48.30      0.50 o 
  -1  -7  10       15.37       14.67      0.28 o 
   0  -7  10        8.80        9.76      0.22 o 
   1  -7  10       13.24       13.42      0.23 o 
  -5  -6  10        0.27        0.29      0.36 o 
  -4  -6  10        1.44        1.53      0.13 o 
  -3  -6  10        0.60        0.71      0.13 o 
  -2  -6  10       18.50       17.93      0.34 o 
  -1  -6  10        1.27        1.04      0.15 o 
   0  -6  10       28.52       28.61      0.41 o 
   1  -6  10        2.18        1.95      0.13 o 
   2  -6  10        1.59        1.70      0.13 o 
   3  -6  10        4.68        4.52      0.14 o 
  -5  -5  10        0.00        0.00      0.43 o 
  -4  -5  10        1.34        1.34      0.13 o 
  -3  -5  10        4.87        5.05      0.23 o 
  -2  -5  10        3.37        3.34      0.18 o 
  -1  -5  10        6.08        5.90      0.24 o 
   0  -5  10       53.41       50.37      0.62 o 
   1  -5  10       92.22       91.52      0.82 o 
   2  -5  10        7.48        7.78      0.26 o 
   3  -5  10        9.33        9.22      0.26 o 
   4  -5  10        0.35        0.37      0.07 o 
  -5  -4  10        1.66        1.92      0.82 o 
  -4  -4  10        0.87        1.10      0.15 o 
  -3  -4  10        3.29        3.60      0.20 o 
  -2  -4  10        0.20        0.20      0.12 o 
  -1  -4  10        5.99        6.56      0.25 o 
   0  -4  10       12.30       11.70      0.31 o 
   1  -4  10       41.39       41.45      0.55 o 
   2  -4  10       39.16       39.81      0.57 o 
   3  -4  10       47.02       47.21      0.62 o 
   4  -4  10        0.25        0.36      0.11 o 
   5  -4  10        0.18        0.16      0.07 o 
  -5  -3  10        5.63        6.34      0.18 o 
  -4  -3  10        1.08        1.17      0.15 o 
  -3  -3  10        0.28        0.23      0.13 o 
  -2  -3  10       62.41       63.90      0.70 o 
  -1  -3  10       18.20       18.33      0.37 o 
   0  -3  10       10.45        9.58      0.30 o 
   1  -3  10        1.16        1.12      0.16 o 
   2  -3  10       21.95       23.03      0.44 o 
   3  -3  10       50.25       51.27      0.73 o 
   4  -3  10        8.56        8.88      0.33 o 
   5  -3  10        2.80        2.93      0.15 o 
  -5  -2  10       13.68       13.25      0.29 o 
  -4  -2  10       11.62       11.96      0.31 o 
  -3  -2  10        6.05        6.63      0.27 o 
  -2  -2  10       35.25       35.79      0.54 o 
  -1  -2  10      102.00      101.41      0.85 o 
   0  -2  10       36.06       35.80      0.50 o 
   1  -2  10       11.60       11.36      0.32 o 
   2  -2  10        8.41        9.34      0.29 o 
   3  -2  10        1.27        1.61      0.18 o 
   4  -2  10        5.25        5.28      0.27 o 
   5  -2  10        0.25        0.28      0.12 o 
   6  -2  10        4.10        4.01      0.17 o 
  -5  -1  10        2.82        2.85      0.14 o 
  -4  -1  10       14.02       13.65      0.33 o 
  -3  -1  10       43.39       46.16      0.64 o 
  -2  -1  10       15.45       14.90      0.39 o 
  -1  -1  10        4.45        4.20      0.19 o 
   0  -1  10        1.30        1.24      0.14 o 
   1  -1  10       18.81       19.00      0.38 o 
   2  -1  10       48.67       53.73      0.67 o 
   3  -1  10        9.85       10.09      0.35 o 
   4  -1  10       23.13       22.71      0.59 o 
   5  -1  10        0.10        0.11      0.13 o 
   6  -1  10        0.26        0.28      0.92 o 
  -5   0  10        1.17        1.27      0.09 o 
  -4   0  10        0.28        0.39      0.11 o 
  -3   0  10       24.21       24.27      0.49 o 
  -2   0  10       42.27       43.23      0.60 o 
  -1   0  10       13.08       12.96      0.32 o 
   0   0  10        0.17        0.20      0.14 o 
   1   0  10        8.82        8.62      0.28 o 
   2   0  10        1.00        1.00      0.17 o 
   3   0  10        2.33        2.75      0.22 o 
   4   0  10        1.70        1.80      0.20 o 
   5   0  10        5.55        5.58      0.38 o 
   6   0  10        0.17        0.16      0.11 o 
   7   0  10        0.16        0.16      0.12 o 
  -5   1  10        0.28        0.25      0.05 o 
  -4   1  10        0.20        0.21      0.10 o 
  -3   1  10       14.95       14.61      0.36 o 
  -2   1  10       10.67        9.55      0.31 o 
  -1   1  10      337.40      320.31      1.74 o 
   0   1  10       10.24       11.25      0.33 o 
   1   1  10       10.53       10.99      0.32 o 
   2   1  10       10.47        9.36      0.30 o 
   3   1  10       11.88       12.04      0.39 o 
   4   1  10       12.63       12.84      0.50 o 
   5   1  10       11.74       11.13      0.50 o 
   6   1  10        3.74        3.54      0.17 o 
   7   1  10        0.03        0.03      0.94 o 
  -4   2  10        0.19        0.22      0.08 o 
  -3   2  10        3.75        4.03      0.19 o 
  -2   2  10        1.02        0.86      0.15 o 
  -1   2  10        9.78       10.37      0.34 o 
   0   2  10      177.64      173.86      1.27 o 
   1   2  10       50.67       52.01      0.69 o 
   2   2  10        0.32        0.31      0.12 o 
   3   2  10        0.69        0.87      0.14 o 
   4   2  10        4.30        4.43      0.24 o 
   5   2  10        0.08        0.08      0.15 o 
   6   2  10        0.94        1.02      0.17 o 
   7   2  10        0.18        0.17      0.11 o 
  -4   3  10        8.34        8.56      0.17 o 
  -3   3  10        0.02        0.03      0.09 o 
  -2   3  10        0.56        0.82      0.14 o 
  -1   3  10       12.19       12.46      0.32 o 
   0   3  10       13.14       12.67      0.37 o 
   1   3  10      301.31      319.16      1.68 o 
   2   3  10        5.31        5.35      0.26 o 
   3   3  10        3.04        3.00      0.20 o 
   4   3  10        0.43        0.32      0.13 o 
   5   3  10        1.15        1.20      0.15 o 
   6   3  10        0.00        0.00      1.95 o 
   7   3  10        0.41        0.43      0.13 o 
  -3   4  10       10.77       11.79      0.22 o 
  -2   4  10        0.04        0.05      0.09 o 
  -1   4  10        6.29        6.97      0.25 o 
   0   4  10        2.50        2.39      0.17 o 
   1   4  10       27.06       25.14      0.50 o 
   2   4  10        1.02        1.07      0.16 o 
   3   4  10       17.20       17.05      0.43 o 
   4   4  10        1.44        1.54      0.17 o 
   5   4  10        4.26        4.22      0.10 o 
   6   4  10        1.40        1.45      0.14 o 
   7   4  10        1.05        1.05      0.16 o 
  -2   5  10        0.62        0.43      0.08 o 
  -1   5  10        0.05        0.03      0.11 o 
   0   5  10        0.30        0.23      0.12 o 
   1   5  10        7.75        7.34      0.27 o 
   2   5  10        0.29        0.39      0.14 o 
   3   5  10        7.94        8.04      0.31 o 
   4   5  10        0.07        0.03      0.12 o 
   5   5  10        1.50        1.46      0.10 o 
   6   5  10        0.05        0.06      1.69 o 
   7   5  10        3.32        3.36      0.17 o 
  -1   6  10        8.06        8.56      0.20 o 
   0   6  10        0.24        0.15      0.11 o 
   1   6  10       23.77       24.10      0.42 o 
   2   6  10        2.58        2.85      0.18 o 
   3   6  10       12.51       11.67      0.36 o 
   4   6  10        1.15        1.15      0.17 o 
   5   6  10        0.92        0.92      0.10 o 
   6   6  10        1.22        1.24      0.15 o 
   7   6  10        2.31        2.32      0.18 o 
   0   7  10        0.71        0.70      0.08 o 
   1   7  10        3.64        3.70      0.18 o 
   2   7  10        0.02        0.04      0.10 o 
   3   7  10        0.58        0.66      0.13 o 
   4   7  10        0.01        0.07      0.11 o 
   5   7  10        0.06        0.06      0.09 o 
   6   7  10        1.40        1.47      0.15 o 
   1   8  10        4.65        5.23      0.13 o 
   2   8  10        0.22        0.10      0.07 o 
   3   8  10        1.49        1.36      0.12 o 
   4   8  10        0.92        1.00      0.13 o 
   5   8  10        0.08        0.08      0.09 o 
  -3  -7  11       16.91       16.61      0.23 o 
  -2  -7  11        0.83        0.78      0.09 o 
  -1  -7  11        1.45        1.41      0.09 o 
   0  -7  11        0.40        0.51      0.08 o 
  -4  -6  11        0.12        0.18      0.08 o 
  -3  -6  11        0.06        0.05      0.08 o 
  -2  -6  11        5.74        5.42      0.18 o 
  -1  -6  11        3.31        3.07      0.16 o 
   0  -6  11        0.01        0.05      0.09 o 
   1  -6  11        0.16        0.19      0.09 o 
   2  -6  11        2.07        2.19      0.10 o 
  -4  -5  11        2.18        2.20      0.13 o 
  -3  -5  11        0.92        0.82      0.12 o 
  -2  -5  11        3.85        4.14      0.18 o 
  -1  -5  11        5.86        5.66      0.21 o 
   0  -5  11        8.80        8.83      0.23 o 
   1  -5  11        2.42        2.26      0.15 o 
   2  -5  11        1.25        1.29      0.12 o 
   3  -5  11       27.82       27.10      0.31 o 
  -5  -4  11        0.40        0.72      0.34 o 
  -4  -4  11        0.06        0.01      0.09 o 
  -3  -4  11       20.56       22.28      0.39 o 
  -2  -4  11        3.93        4.05      0.20 o 
  -1  -4  11        1.80        2.03      0.16 o 
   0  -4  11        0.35        0.38      0.12 o 
   1  -4  11       13.28       13.69      0.32 o 
   2  -4  11        5.73        6.05      0.21 o 
   3  -4  11       90.64       91.10      0.76 o 
   4  -4  11       21.00       20.61      0.32 o 
  -5  -3  11        2.50        2.42      0.09 o 
  -4  -3  11        0.64        0.58      0.11 o 
  -3  -3  11        1.62        1.94      0.15 o 
  -2  -3  11        9.49        9.47      0.25 o 
  -1  -3  11        0.23        0.12      0.13 o 
   0  -3  11       26.19       23.85      0.44 o 
   1  -3  11        4.86        4.91      0.21 o 
   2  -3  11        0.00        0.10      0.10 o 
   3  -3  11       56.75       56.30      0.69 o 
   4  -3  11        8.61        9.10      0.27 o 
   5  -3  11        0.08        0.09      0.08 o 
  -5  -2  11        9.72        8.81      0.17 o 
  -4  -2  11        1.21        1.12      0.13 o 
  -3  -2  11        0.24        0.26      0.11 o 
  -2  -2  11       20.07       20.64      0.38 o 
  -1  -2  11       97.54       97.61      0.84 o 
   0  -2  11        0.05        0.06      0.12 o 
   1  -2  11        3.45        3.46      0.18 o 
   2  -2  11        2.26        2.33      0.18 o 
   3  -2  11        1.60        1.70      0.18 o 
   4  -2  11        0.74        0.95      0.13 o 
   5  -2  11        1.07        1.07      0.14 o 
  -5  -1  11        0.57        0.43      0.06 o 
  -4  -1  11        1.42        1.32      0.12 o 
  -3  -1  11        7.27        8.04      0.25 o 
  -2  -1  11        8.38        8.33      0.27 o 
  -1  -1  11        0.04        0.14      0.11 o 
   0  -1  11        1.61        1.79      0.17 o 
   1  -1  11        7.74        7.48      0.27 o 
   2  -1  11       11.46       11.54      0.34 o 
   3  -1  11        1.17        1.19      0.16 o 
   4  -1  11        1.35        1.33      0.19 o 
   5  -1  11        0.35        0.38      0.11 o 
   6  -1  11        1.11        1.17      0.17 o 
  -4   0  11        2.62        2.78      0.14 o 
  -3   0  11       11.50       12.30      0.31 o 
  -2   0  11        4.03        4.42      0.21 o 
  -1   0  11        2.62        2.42      0.17 o 
   0   0  11        8.59        7.90      0.28 o 
   1   0  11        1.26        1.25      0.14 o 
   2   0  11        4.69        5.15      0.24 o 
   3   0  11        8.37        8.45      0.32 o 
   4   0  11        1.86        1.87      0.24 o 
   5   0  11       11.96       12.35      0.48 o 
   6   0  11        0.57        0.57      0.13 o 
  -4   1  11        1.53        1.70      0.11 o 
  -3   1  11        1.05        1.02      0.12 o 
  -2   1  11        5.10        5.56      0.23 o 
  -1   1  11        0.00        0.00      0.13 o 
   0   1  11       42.00       43.60      0.64 o 
   1   1  11      165.52      164.30      1.19 o 
   2   1  11        0.01        0.06      0.12 o 
   3   1  11        0.01        0.00      0.11 o 
   4   1  11        0.45        0.54      0.14 o 
   5   1  11       17.36       17.15      0.58 o 
   6   1  11        4.01        3.86      0.17 o 
  -4   2  11        0.50        0.50      0.06 o 
  -3   2  11        0.01        0.06      0.08 o 
  -2   2  11        5.42        4.90      0.21 o 
  -1   2  11        5.58        6.07      0.24 o 
   0   2  11       21.70       24.04      0.49 o 
   1   2  11      108.62      117.30      1.03 o 
   2   2  11        3.29        3.22      0.23 o 
   3   2  11        9.43       10.39      0.31 o 
   4   2  11        0.01        0.00      0.12 o 
   5   2  11        0.00        0.08      0.10 o 
   6   2  11        0.35        0.36      0.07 o 
   7   2  11        0.00        0.00      0.78 o 
  -3   3  11        0.11        0.08      0.07 o 
  -2   3  11        0.04        0.01      0.09 o 
  -1   3  11        8.35        8.21      0.27 o 
   0   3  11       15.60       15.83      0.39 o 
   1   3  11       31.66       33.04      0.55 o 
   2   3  11       24.23       24.73      0.51 o 
   3   3  11       50.36       50.36      0.78 o 
   4   3  11        1.70        2.03      0.20 o 
   5   3  11        0.09        0.10      0.10 o 
   6   3  11        0.01        0.01      0.12 o 
   7   3  11        1.63        1.66      0.11 o 
  -2   4  11        0.28        0.29      0.10 o 
  -1   4  11        0.25        0.10      0.11 o 
   0   4  11        0.90        0.92      0.12 o 
   1   4  11        9.84       10.14      0.31 o 
   2   4  11        2.16        2.09      0.17 o 
   3   4  11        0.39        0.21      0.15 o 
   4   4  11        5.48        5.50      0.25 o 
   5   4  11       14.18       13.75      0.10 o 
   6   4  11        0.17        0.14      0.15 o 
   7   4  11        1.25        1.30      0.17 o 
  -2   5  11        7.29        7.38      0.15 o 
  -1   5  11        0.90        1.05      0.10 o 
   0   5  11        1.27        1.39      0.13 o 
   1   5  11        1.99        1.74      0.15 o 
   2   5  11        1.83        1.86      0.17 o 
   3   5  11       11.61       11.70      0.36 o 
   4   5  11        4.76        5.07      0.25 o 
   5   5  11        2.78        2.88      0.10 o 
   6   5  11        0.05        0.03      0.13 o 
   0   6  11        0.45        0.43      0.10 o 
   1   6  11        0.28        0.23      0.10 o 
   2   6  11        3.79        3.79      0.20 o 
   3   6  11       11.36       11.66      0.36 o 
   4   6  11        0.79        0.86      0.11 o 
   5   6  11        0.04        0.03      0.10 o 
   6   6  11        1.89        2.00      0.21 o 
   1   7  11        0.54        0.60      0.08 o 
   2   7  11        0.75        0.74      0.09 o 
   3   7  11        2.95        2.85      0.16 o 
   4   7  11        0.17        0.15      0.10 o 
   5   7  11        0.75        0.77      0.07 o 
  -2  -6  12        1.02        1.13      0.09 o 
  -1  -6  12        4.25        4.54      0.14 o 
   0  -6  12        1.36        1.29      0.09 o 
   1  -6  12        0.84        0.72      0.06 o 
  -3  -5  12        1.37        1.38      0.11 o 
  -2  -5  12        3.54        3.51      0.15 o 
  -1  -5  12        0.20        0.25      0.10 o 
   0  -5  12        0.15        0.26      0.09 o 
   1  -5  12        0.66        0.50      0.08 o 
   2  -5  12        0.14        0.12      0.07 o 
  -4  -4  12        0.30        0.22      0.07 o 
  -3  -4  12        0.01        0.02      0.08 o 
  -2  -4  12        0.03        0.06      0.09 o 
  -1  -4  12        8.91        9.25      0.24 o 
   0  -4  12        0.97        1.17      0.12 o 
   1  -4  12        2.81        2.84      0.15 o 
   2  -4  12        0.28        0.40      0.09 o 
   3  -4  12        9.75       10.51      0.20 o 
  -4  -3  12        4.44        4.48      0.13 o 
  -3  -3  12        0.01        0.00      0.08 o 
  -2  -3  12        0.30        0.25      0.10 o 
  -1  -3  12        0.44        0.42      0.11 o 
   0  -3  12       11.27       11.20      0.25 o 
   1  -3  12        0.48        0.48      0.11 o 
   2  -3  12        2.66        2.68      0.17 o 
   3  -3  12        8.06        8.11      0.24 o 
   4  -3  12        0.28        0.25      0.08 o 
  -4  -2  12        0.24        0.22      0.07 o 
  -3  -2  12        1.73        1.59      0.12 o 
  -2  -2  12        1.40        1.74      0.13 o 
  -1  -2  12        0.00        0.00      0.10 o 
   0  -2  12       32.35       32.33      0.45 o 
   1  -2  12       45.92       46.76      0.54 o 
   2  -2  12        5.07        4.79      0.21 o 
   3  -2  12        1.05        1.20      0.13 o 
   4  -2  12        0.27        0.36      0.10 o 
   5  -2  12        2.40        2.39      0.12 o 
  -4  -1  12       10.98       11.18      0.18 o 
  -3  -1  12        0.88        0.67      0.11 o 
  -2  -1  12        4.49        4.54      0.18 o 
  -1  -1  12        0.31        0.29      0.12 o 
   0  -1  12       40.55       39.84      0.52 o 
   1  -1  12       39.15       39.32      0.51 o 
   2  -1  12        6.74        6.08      0.23 o 
   3  -1  12        9.99       10.27      0.29 o 
   4  -1  12        5.60        5.72      0.25 o 
   5  -1  12        0.47        0.56      0.10 o 
  -4   0  12        1.07        1.05      0.07 o 
  -3   0  12        1.54        1.53      0.12 o 
  -2   0  12        3.42        3.13      0.17 o 
  -1   0  12        0.13        0.28      0.12 o 
   0   0  12        0.04        0.11      0.11 o 
   1   0  12        0.18        0.05      0.13 o 
   2   0  12        4.21        4.53      0.21 o 
   3   0  12        0.21        0.20      0.13 o 
   4   0  12        1.45        1.41      0.16 o 
   5   0  12        1.24        1.28      0.16 o 
   6   0  12        0.05        0.06      0.17 o 
  -3   1  12        1.16        1.11      0.09 o 
  -2   1  12        0.98        1.03      0.11 o 
  -1   1  12        5.49        5.75      0.23 o 
   0   1  12        2.74        2.18      0.17 o 
   1   1  12       28.17       27.54      0.49 o 
   2   1  12        0.14        0.05      0.14 o 
   3   1  12        0.00        0.08      0.12 o 
   4   1  12        0.04        0.03      0.11 o 
   5   1  12        0.57        0.65      0.13 o 
   6   1  12        0.68        0.69      0.15 o 
  -3   2  12        0.13        0.08      0.06 o 
  -2   2  12        0.02        0.01      0.08 o 
  -1   2  12        0.04        0.06      0.09 o 
   0   2  12        4.12        4.15      0.19 o 
   1   2  12       20.22       22.04      0.43 o 
   2   2  12       32.62       33.00      0.57 o 
   3   2  12       23.75       23.34      0.52 o 
   4   2  12        1.39        1.42      0.17 o 
   5   2  12        0.00        0.00      0.10 o 
   6   2  12        0.06        0.07      0.10 o 
  -2   3  12        4.41        4.54      0.16 o 
  -1   3  12        0.28        0.41      0.10 o 
   0   3  12        3.88        4.08      0.19 o 
   1   3  12        1.21        1.35      0.15 o 
   2   3  12       37.35       36.60      0.61 o 
   3   3  12       48.79       48.19      0.75 o 
   4   3  12        1.40        1.31      0.17 o 
   5   3  12        0.58        0.60      0.10 o 
   6   3  12        0.66        0.67      0.13 o 
  -1   4  12        1.25        1.30      0.11 o 
   0   4  12        0.39        0.26      0.10 o 
   1   4  12        0.64        0.62      0.13 o 
   2   4  12        8.62        8.53      0.31 o 
   3   4  12       20.98       21.63      0.49 o 
   4   4  12        0.19        0.23      0.13 o 
   5   4  12        0.22        0.17      0.10 o 
   6   4  12        0.00        0.00      0.20 o 
  -1   5  12        8.98        8.95      0.16 o 
   0   5  12        0.00        0.06      0.07 o 
   1   5  12        0.83        0.78      0.12 o 
   2   5  12        3.31        3.30      0.17 o 
   3   5  12        1.18        1.22      0.14 o 
   4   5  12        0.38        0.45      0.11 o 
   5   5  12        0.82        0.84      0.10 o 
   6   5  12        0.05        0.05      0.11 o 
   1   6  12        0.03        0.03      0.06 o 
   2   6  12        0.02        0.01      0.08 o 
   3   6  12        6.63        6.53      0.21 o 
   4   6  12        1.07        1.09      0.13 o 
   5   6  12        0.06        0.05      0.10 o 
   3   7  12        1.72        1.78      0.09 o 
  -1  -5  13        0.18        0.11      0.06 o 
   0  -5  13        1.75        1.55      0.09 o 
   1  -5  13        0.01        0.01      0.05 o 
  -2  -4  13        3.46        3.43      0.12 o 
  -1  -4  13        6.51        6.65      0.17 o 
   0  -4  13        0.75        0.60      0.08 o 
   1  -4  13        1.24        1.40      0.10 o 
   2  -4  13        0.15        0.17      0.08 o 
  -3  -3  13        0.05        0.06      0.06 o 
  -2  -3  13        7.47        6.89      0.18 o 
  -1  -3  13        1.33        1.24      0.10 o 
   0  -3  13        1.53        1.34      0.13 o 
   1  -3  13        1.49        1.65      0.13 o 
   2  -3  13        0.08        0.07      0.09 o 
   3  -3  13        1.72        1.61      0.10 o 
  -3  -2  13        1.38        1.21      0.09 o 
  -2  -2  13        0.79        0.86      0.10 o 
  -1  -2  13        0.26        0.24      0.09 o 
   0  -2  13       19.91       18.85      0.30 o 
   1  -2  13        9.50        8.85      0.23 o 
   2  -2  13       13.21       14.60      0.28 o 
   3  -2  13        4.04        3.95      0.17 o 
   4  -2  13        0.07        0.06      0.07 o 
  -3  -1  13        0.41        0.44      0.07 o 
  -2  -1  13        2.17        2.15      0.11 o 
  -1  -1  13        0.35        0.52      0.10 o 
   0  -1  13        0.28        0.28      0.11 o 
   1  -1  13       11.50       10.19      0.26 o 
   2  -1  13        0.25        0.17      0.10 o 
   3  -1  13        0.85        0.97      0.11 o 
   4  -1  13        3.78        3.86      0.17 o 
  -3   0  13        0.20        0.20      0.06 o 
  -2   0  13        1.02        1.01      0.11 o 
  -1   0  13        0.78        0.69      0.10 o 
   0   0  13       11.83       10.87      0.27 o 
   1   0  13        0.25        0.17      0.10 o 
   2   0  13        2.34        2.71      0.16 o 
   3   0  13        0.03        0.01      0.10 o 
   4   0  13        3.44        3.43      0.18 o 
   5   0  13        0.03        0.03      0.08 o 
  -2   1  13        5.18        5.70      0.17 o 
  -1   1  13        1.61        1.55      0.12 o 
   0   1  13        0.00        0.03      0.10 o 
   1   1  13        0.96        1.14      0.14 o 
   2   1  13       23.08       25.25      0.41 o 
   3   1  13        6.31        6.42      0.24 o 
   4   1  13        0.02        0.02      0.10 o 
   5   1  13        0.95        1.02      0.11 o 
  -2   2  13        0.71        0.62      0.08 o 
  -1   2  13        0.82        1.04      0.12 o 
   0   2  13       10.69        9.97      0.25 o 
   1   2  13        7.79        7.25      0.23 o 
   2   2  13        2.40        2.25      0.18 o 
   3   2  13       32.57       32.02      0.53 o 
   4   2  13        0.33        0.28      0.12 o 
   5   2  13        0.11        0.22      0.09 o 
  -1   3  13        1.41        1.55      0.10 o 
   0   3  13        0.00        0.00      0.09 o 
   1   3  13        6.50        7.44      0.22 o 
   2   3  13       13.13       12.91      0.32 o 
   3   3  13       18.50       17.99      0.42 o 
   4   3  13       10.75       11.36      0.31 o 
   5   3  13        1.69        1.69      0.10 o 
   0   4  13        0.84        0.91      0.11 o 
   1   4  13        0.76        0.91      0.11 o 
   2   4  13        0.44        0.44      0.11 o 
   3   4  13       15.52       15.58      0.32 o 
   4   4  13        0.64        0.64      0.14 o 
   5   4  13        5.33        5.33      0.10 o 
   1   5  13        0.33        0.21      0.08 o 
   2   5  13        0.55        0.69      0.09 o 
   3   5  13        2.74        2.67      0.15 o 
   4   5  13        0.18        0.19      0.08 o 
  -1  -3  14        1.59        1.33      0.09 o 
   0  -3  14        0.08        0.05      0.06 o 
   1  -3  14        0.00        0.00      0.06 o 
   2  -3  14        0.42        0.28      0.06 o 
  -1  -2  14        0.67        0.59      0.07 o 
   0  -2  14        0.05        0.11      0.08 o 
   1  -2  14        1.91        2.06      0.11 o 
   2  -2  14        9.12        9.24      0.17 o 
   3  -2  14        7.74        7.61      0.15 o 
  -2  -1  14        4.60        4.17      0.10 o 
  -1  -1  14        0.11        0.15      0.07 o 
   0  -1  14        0.66        0.69      0.09 o 
   1  -1  14        0.59        0.49      0.08 o 
   2  -1  14       10.52        9.85      0.21 o 
   3  -1  14        8.84        8.31      0.17 o 
  -1   0  14        1.42        1.16      0.09 o 
   0   0  14        0.31        0.35      0.09 o 
   1   0  14        0.07        0.07      0.09 o 
   2   0  14        6.80        7.33      0.19 o 
   3   0  14        9.42        9.42      0.22 o 
   4   0  14        0.62        0.81      0.09 o 
  -1   1  14        0.66        0.81      0.08 o 
   0   1  14        0.50        0.63      0.09 o 
   1   1  14        1.26        1.08      0.11 o 
   2   1  14        0.00        0.05      0.08 o 
   3   1  14        0.71        0.58      0.10 o 
   4   1  14        1.80        1.96      0.12 o 
   0   2  14        0.03        0.11      0.07 o 
   1   2  14        0.08        0.08      0.08 o 
   2   2  14        0.12        0.21      0.08 o 
   3   2  14        9.28        9.16      0.24 o 
   4   2  14        1.68        1.76      0.12 o 
   0   3  14        2.18        1.91      0.10 o 
   1   3  14        3.41        3.52      0.14 o 
   2   3  14        1.74        1.53      0.11 o 
   3   3  14        1.34        1.19      0.11 o 
   4   3  14        9.79        9.82      0.23 o 
   2   4  14        2.62        2.20      0.11 o 
   3   4  14        1.11        1.27      0.09 o 
   1   0  15        0.09        0.17      0.05 o 
   2   1  15        0.11        0.10      0.06 o 
                                                 
